# Supplementary material for: Bacteroides abundance drives birth mode dependent infant gut microbiota developmental trajectories
Source: Front Microbiol. 2022 Oct 6;13:953475. doi: 10.3389/fmicb.2022.953475 (PMC9583133; doi:10.3389/fmicb.2022.953475)
Supplement: Supplementary file 1 [file Data_Sheet_1.XLSX]

## Sheet: Supplemental_File1
Table S1. The significant associations with individual MetaCyc pathway (FDR<0.1).
*Total number of sample
**Number of non-zero subjects
***Benjaminiand-Hochberg correction
metadata	coefficient	stderr	N*	N not 0 **	p-value	q-value ***	MetaCyc Pathway ID	Pathway name	Pathway category	Pathway subcategory
Cluster 3w-2	-1.0446	0.127645	75	31	6.36e-12	2.57e-09	PWY-7456	beta;-(1,4)-mannan degradation	Degradation	Carbohydrates-Degradation
Cluster 3w-2	-1.11788	0.201392	75	39	4.35e-07	5.37e-05	PWY-6992	1,5-anhydrofructose degradation	Degradation	Carbohydrates-Degradation
Cluster 3w-2	-0.933389	0.172845	75	25	7.94e-07	6.42e-05	PWY-5104	L-isoleucine biosynthesis IV	Biosynthesis	Amino-Acid-Biosynthesis
Cluster 3w-2	-0.549813	0.112444	75	20	5.83e-06	0.000294	PWY-6708	ubiquinol-8 biosynthesis (early decarboxylation)	Biosynthesis	Cofactor-Biosynthesis
Cluster 3w-2	-0.546431	0.111727	75	20	5.8e-06	0.000294	UBISYN-PWY	superpathway of ubiquinol-8 biosynthesis (early decarboxylation)	Biosynthesis	Cofactor-Biosynthesis
Cluster 3w-2	0.348117	0.0770843	75	75	2.37e-05	0.00106437	PWY0-1296	purine ribonucleosides degradation	Degradation	Nucleotide-Degradation
Cluster 3w-2	0.673092	0.153709	75	52	3.91e-05	0.00158145	PWY-922	mevalonate pathway I (eukaryotes and bacteria)	Biosynthesis	Secondary-Metabolite-Biosynthesis
Cluster 3w-2	-0.753686	0.17434	75	43	4.79e-05	0.00176018	GALACT-GLUCUROCAT-PWY	superpathway of hexuronide and hexuronate degradation	Degradation	Carbohydrates-Degradation
Cluster 3w-2	-0.766205	0.188451	75	58	0.000119	0.00402212	PWY-7323	superpathway of GDP-mannose-derived O-antigen building blocks biosynthesis	Biosynthesis	Carbohydrates-Biosynthesis
Cluster 3w-2	0.562254	0.140092	75	52	0.000143	0.00413647	PWY-5910	superpathway of geranylgeranyldiphosphate biosynthesis I (via mevalonate)	Biosynthesis	Cofactor-Biosynthesis
Cluster 3w-2	0.362668	0.0910727	75	75	0.00016	0.00417589	PWY-6823	molybdopterin biosynthesis	Biosynthesis	Cofactor-Biosynthesis
Cluster 3w-2	0.305282	0.0795198	75	75	0.000261	0.00619227	PWY-5981	CDP-diacylglycerol biosynthesis III	Biosynthesis	Lipid-Biosynthesis
Cluster 3w-2	-0.858507	0.228622	75	46	0.000346	0.00682814	PWY-4984	urea cycle	Degradation	Noncarbon-Nutrients
Cluster 3w-2	-0.766993	0.204689	75	39	0.000355	0.00682814	PWY-5656	mannosylglycerate biosynthesis I	Biosynthesis	Metabolic-Regulators
Cluster 3w-2	0.198946	0.052881	75	75	0.000338	0.00682814	PWY-6609	adenine and adenosine salvage III	Biosynthesis	Nucleotide-Biosynthesis
Cluster 3w-2	-0.635668	0.17538	75	21	0.000532	0.00896109	PWY-5994	palmitate biosynthesis (type I fatty acid synthase)	Biosynthesis	Lipid-Biosynthesis
Cluster 3w-2	0.730613	0.200115	75	65	0.000488	0.00896109	PWY-6292	superpathway of L-cysteine biosynthesis (mammalian)	Biosynthesis	Amino-Acid-Biosynthesis
Cluster 3w-2	-0.73339	0.201955	75	34	0.00052	0.00896109	PWY0-41	allantoin degradation IV (anaerobic)	Degradation	Amine-Degradation
Cluster 3w-2	-0.563744	0.160335	75	59	0.000757	0.0113272	GLUCUROCAT-PWY	superpathway of &beta;-D-glucuronosides degradation	Degradation	Carboxylates-Degradation
Cluster 3w-2	-0.890497	0.252548	75	38	0.000733	0.0113272	PWY0-42	2-methylcitrate cycle I	Degradation	Carboxylates-Degradation
Cluster 3w-2	-0.810641	0.237177	75	49	0.0010354	0.0144241	PWY-5497	purine nucleobases degradation II (anaerobic)	Degradation	Nucleotide-Degradation
Cluster 3w-2	-0.853351	0.25093	75	56	0.0010929	0.0147177	PWY-6731	starch degradation III	Degradation	Carbohydrates-Degradation
Cluster 3w-2	-0.933459	0.275667	75	53	0.00114419	0.0149114	SALVADEHYPOX-PWY	adenosine nucleotides degradation II	Degradation	Nucleotide-Degradation
Cluster 3w-2	-0.513998	0.15299	75	32	0.00124342	0.0156981	FASYN-INITIAL-PWY	superpathway of fatty acid biosynthesis initiation (E. coli)	Biosynthesis	Lipid-Biosynthesis
Cluster 3w-2	-0.778359	0.242177	75	53	0.00194985	0.0212903	PWY-6353	purine nucleotides degradation II (aerobic)	Degradation	Nucleotide-Degradation
Cluster 3w-2	-0.60182	0.187798	75	37	0.00200639	0.0213311	PWY0-461	L-lysine degradation I	Degradation	Amino-Acid-Degradation
Cluster 3w-2	-0.827376	0.259475	75	36	0.00210602	0.0218162	GALACTITOLCAT-PWY	galactitol degradation	Degradation	Secondary-Metabolite-Degradation
Cluster 3w-2	-0.603451	0.192009	75	31	0.00241843	0.0244261	PWY-7874	L-threonate degradation	Degradation	Carboxylates-Degradation
Cluster 3w-2	0.27321	0.0873349	75	75	0.0025261	0.0248913	PWY0-1297	superpathway of purine deoxyribonucleosides degradation	Degradation	Nucleotide-Degradation
Cluster 3w-2	-0.486242	0.156003	75	11	0.00261392	0.0251434	PWY-7316	dTDP-N-acetylviosamine biosynthesis	Biosynthesis	Carbohydrates-Biosynthesis
Cluster 3w-2	-0.697215	0.22458	75	36	0.00271207	0.0254808	HEXITOLDEGSUPER-PWY	superpathway of hexitol degradation (bacteria)	Degradation	Secondary-Metabolite-Degradation
Cluster 3w-2	-0.76894	0.253975	75	40	0.00340494	0.0305688	P124-PWY	Bifidobacterium shunt	Degradation	Carbohydrates-Degradation
Cluster 3w-2	-0.77112	0.260334	75	50	0.00412222	0.0354335	GLYCOL-GLYOXDEG-PWY	superpathway of glycol metabolism and degradation	Degradation	Alcohol-Degradation
Cluster 3w-2	-0.557627	0.188102	75	40	0.00409307	0.0354335	KDO-NAGLIPASYN-PWY	superpathway of (Kdo)2-lipid A biosynthesis	Biosynthesis	Lipid-Biosynthesis
Cluster 3w-2	0.55385	0.188054	75	38	0.00432805	0.0364277	P164-PWY	purine nucleobases degradation I (anaerobic)	Degradation	Nucleotide-Degradation
Cluster 3w-2	-0.358509	0.124927	75	10	0.00537024	0.0442771	PWY-6572	chondroitin sulfate degradation I (bacterial)	Degradation	Carbohydrates-Degradation
Cluster 3w-2	-0.582892	0.204254	75	37	0.00561891	0.0454008	PWY-5747	2-methylcitrate cycle II	Degradation	Carboxylates-Degradation
Cluster 3w-2	-0.380125	0.134696	75	71	0.0061433	0.0486646	PWY0-845	superpathway of pyridoxal 5'-phosphate biosynthesis and salvage	Biosynthesis	Cofactor-Biosynthesis
Cluster 3w-2	0.46176	0.166993	75	73	0.00720037	0.0559413	LACTOSECAT-PWY	lactose and galactose degradation I	Degradation	Carbohydrates-Degradation
Cluster 3w-2	-0.602252	0.220176	75	46	0.00781817	0.0595951	PWY-5505	L-glutamate and L-glutamine biosynthesis	Biosynthesis	Amino-Acid-Biosynthesis
Cluster 3w-2	0.260149	0.0954215	75	75	0.00801401	0.0599567	PWY0-1298	superpathway of pyrimidine deoxyribonucleosides degradation	Degradation	Nucleotide-Degradation
Cluster 3w-2	0.53393	0.198608	75	55	0.00888974	0.0652992	PWY-5265	peptidoglycan biosynthesis II (staphylococci)	Biosynthesis	Cell-Structure-Biosynthesis
Cluster 3w-2	0.611652	0.235482	75	58	0.0113531	0.077559	GOLPDLCAT-PWY	superpathway of glycerol degradation to 1,3-propanediol	Degradation	Alcohol-Degradation
Cluster 3w-2	-0.548508	0.210766	75	32	0.0112029	0.077559	PWY-7385	1,3-propanediol biosynthesis (engineered)	Energy-Metabolism	Fermentation
Cluster 3w-2	-0.391614	0.151876	75	71	0.011938	0.0777896	PYRIDOXSYN-PWY	pyridoxal 5'-phosphate biosynthesis I	Biosynthesis	Cofactor-Biosynthesis
Cluster 3w-2	-0.129373	0.0500941	75	75	0.0118096	0.0777896	SER-GLYSYN-PWY	superpathway of L-serine and glycine biosynthesis I	Biosynthesis	Amino-Acid-Biosynthesis
Cluster 3w-2	-0.502699	0.19769	75	37	0.0131142	0.0840973	CARNMET-PWY	L-carnitine degradation I	Degradation	Amine-Degradation
Cluster 3w-2	-0.297339	0.117847	75	15	0.0138107	0.085839	PWY-6749	CMP-legionaminate biosynthesis I	Biosynthesis	Carbohydrates-Biosynthesis
Cluster 3w-2	-0.11114	0.0444242	75	8	0.0145983	0.0893591	PWY-6478	GDP-D-glycero-&alpha;-D-manno-heptose biosynthesis	Biosynthesis	Carbohydrates-Biosynthesis
Cluster 3m-2	-0.892088	0.126638	77	32	7.67e-10	3.14e-07	PWY-7456	&beta;-(1,4)-mannan degradation	Degradation	Carbohydrates-Degradation
Cluster 3m-2	0.144825	0.0287738	77	77	3.21e-06	0.000438	PWY-7400	L-arginine biosynthesis IV (archaebacteria)	Biosynthesis	Amino-Acid-Biosynthesis
Cluster 3m-2	0.336305	0.0684523	77	77	5.12e-06	0.000524	PWY-6823	molybdopterin biosynthesis	Biosynthesis	Cofactor-Biosynthesis
Cluster 3m-2	-0.720983	0.160862	77	31	2.61e-05	0.00213477	PWY-5104	L-isoleucine biosynthesis IV	Biosynthesis	Amino-Acid-Biosynthesis
Cluster 3m-2	-0.765926	0.17477	77	63	3.76e-05	0.00232581	PWY-7323	superpathway of GDP-mannose-derived O-antigen building blocks biosynthesis	Biosynthesis	Carbohydrates-Biosynthesis
Cluster 3m-2	-0.972012	0.236412	77	53	9.96e-05	0.00452436	PWY-4984	urea cycle	Degradation	Noncarbon-Nutrients
Cluster 3m-2	0.512849	0.123825	77	31	8.95e-05	0.00452436	PWY-5415	catechol degradation I (meta-cleavage pathway)	Degradation	Aromatic-Compounds-Degradation
Cluster 3m-2	-0.601685	0.149116	77	24	0.00013	0.00532734	PWY-5994	palmitate biosynthesis (type I fatty acid synthase)	Biosynthesis	Lipid-Biosynthesis
Cluster 3m-2	0.129321	0.0327938	77	77	0.000179	0.00665642	PWY-8178	pentose phosphate pathway (non-oxidative branch) II	Energy-Metabolism	Pentose-Phosphate-Cycle
Cluster 3m-2	0.304774	0.0778277	77	77	0.000197	0.00670667	PWY0-1298	superpathway of pyrimidine deoxyribonucleosides degradation	Degradation	Nucleotide-Degradation
Cluster 3m-2	0.45904	0.120757	77	76	0.000291	0.00849858	PWY0-1241	ADP-L-glycero-&beta;-D-manno-heptose biosynthesis	Biosynthesis	Carbohydrates-Biosynthesis
Cluster 3m-2	0.124579	0.0338071	77	77	0.00043	0.00913944	ARGSYN-PWY	L-arginine biosynthesis I (via L-ornithine)	Biosynthesis	Amino-Acid-Biosynthesis
Cluster 3m-2	0.130942	0.0354925	77	77	0.000423	0.00913944	ARGSYNBSUB-PWY	L-arginine biosynthesis II (acetyl cycle)	Biosynthesis	Amino-Acid-Biosynthesis
Cluster 3m-2	0.765769	0.207	77	63	0.00041	0.00913944	GOLPDLCAT-PWY	superpathway of glycerol degradation to 1,3-propanediol	Degradation	Alcohol-Degradation
Cluster 3m-2	-0.904018	0.24612	77	60	0.000447	0.00913944	PWY-6731	starch degradation III	Degradation	Carbohydrates-Degradation
Cluster 3m-2	0.233293	0.0663189	77	77	0.000743	0.0138124	PWY0-1296	purine ribonucleosides degradation	Degradation	Nucleotide-Degradation
Cluster 3m-2	0.763533	0.218952	77	36	0.00082	0.0139698	PWY-6185	4-methylcatechol degradation (ortho cleavage)	Degradation	Aromatic-Compounds-Degradation
Cluster 3m-2	0.145318	0.0416216	77	77	0.000809	0.0139698	UDPNAGSYN-PWY	UDP-N-acetyl-D-glucosamine biosynthesis I	Biosynthesis	Cell-Structure-Biosynthesis
Cluster 3m-2	-0.345441	0.100228	77	22	0.000934	0.015276	PWY-6470	peptidoglycan biosynthesis V (&beta;-lactam resistance)	Biosynthesis	Cell-Structure-Biosynthesis
Cluster 3m-2	0.297711	0.0874961	77	77	0.00107387	0.0168928	PWY-5188	tetrapyrrole biosynthesis I (from glutamate)	Biosynthesis	Cofactor-Biosynthesis
Cluster 3m-2	0.707039	0.211214	77	51	0.00127726	0.0193481	PWY-5005	biotin biosynthesis II	Biosynthesis	Cofactor-Biosynthesis
Cluster 3m-2	0.289687	0.0869078	77	76	0.00133548	0.0195076	HEMESYN2-PWY	heme b biosynthesis II (oxygen-independent)	Biosynthesis	Cofactor-Biosynthesis
Cluster 3m-2	0.49079	0.148754	77	72	0.00148441	0.0206643	PWY-5855	ubiquinol-7 biosynthesis (early decarboxylation)	Biosynthesis	Cofactor-Biosynthesis
Cluster 3m-2	0.248951	0.0756088	77	77	0.00151572	0.0206643	PWY0-1297	superpathway of purine deoxyribonucleosides degradation	Degradation	Nucleotide-Degradation
Cluster 3m-2	0.317016	0.0970345	77	76	0.00164058	0.021645	HEME-BIOSYNTHESIS-II-1	heme b biosynthesis V (aerobic)	Biosynthesis	Cofactor-Biosynthesis
Cluster 3m-2	-0.196192	0.0611009	77	77	0.00194904	0.0249111	DTDPRHAMSYN-PWY	dTDP-&beta;-L-rhamnose biosynthesis	Biosynthesis	Carbohydrates-Biosynthesis
Cluster 3m-2	0.123586	0.0388587	77	77	0.00213913	0.0257325	PWY-I9	L-cysteine biosynthesis VI (from L-methionine)	Biosynthesis	Amino-Acid-Biosynthesis
Cluster 3m-2	0.709728	0.225609	77	57	0.00237496	0.0277531	PWY-8131	5'-deoxyadenosine degradation II	Degradation	Nucleotide-Degradation
Cluster 3m-2	0.310403	0.0991968	77	77	0.00249717	0.0283707	P161-PWY	acetylene degradation (anaerobic)	Degradation	Other-Degradation
Cluster 3m-2	0.114942	0.0371626	77	77	0.0027833	0.0299571	NONOXIPENT-PWY	pentose phosphate pathway (non-oxidative branch) I	Energy-Metabolism	Pentose-Phosphate-Cycle
Cluster 3m-2	0.634911	0.207228	77	39	0.00303507	0.0310071	PROTOCATECHUATE-ORTHO-CLEAVAGE-PWY	protocatechuate degradation II (ortho-cleavage pathway)	Degradation	Aromatic-Compounds-Degradation
Cluster 3m-2	0.612779	0.199584	77	44	0.0029775	0.0310071	PWY-5028	L-histidine degradation II	Degradation	Amino-Acid-Degradation
Cluster 3m-2	-0.350864	0.11482	77	12	0.00310829	0.0310071	PWY-6572	chondroitin sulfate degradation I (bacterial)	Degradation	Carbohydrates-Degradation
Cluster 3m-2	0.256119	0.0856599	77	75	0.00377221	0.0367341	METSYN-PWY	superpathway of L-homoserine and L-methionine biosynthesis	Biosynthesis	Amino-Acid-Biosynthesis
Cluster 3m-2	0.0644343	0.0217845	77	77	0.00414225	0.0393995	COMPLETE-ARO-PWY	superpathway of aromatic amino acid biosynthesis	Biosynthesis	Amino-Acid-Biosynthesis
Cluster 3m-2	-0.351358	0.119335	77	11	0.00430731	0.0400384	PWY-6478	GDP-D-glycero-&alpha;-D-manno-heptose biosynthesis	Biosynthesis	Carbohydrates-Biosynthesis
Cluster 3m-2	0.39734	0.138472	77	74	0.00533864	0.0485223	PPGPPMET-PWY	ppGpp metabolism	Biosynthesis	Metabolic-Regulators
Cluster 3m-2	0.243384	0.0852098	77	77	0.00554218	0.0492772	PWY-5981	CDP-diacylglycerol biosynthesis III	Biosynthesis	Lipid-Biosynthesis
Cluster 3m-2	-0.337221	0.118708	77	73	0.0057913	0.0498094	COLANSYN-PWY	colanic acid building blocks biosynthesis	Biosynthesis	Carbohydrates-Biosynthesis
Cluster 3m-2	0.273983	0.0965591	77	75	0.0058456	0.0498094	HOMOSER-METSYN-PWY	L-methionine biosynthesis I	Biosynthesis	Amino-Acid-Biosynthesis
Cluster 3m-2	0.193359	0.0686003	77	75	0.00616403	0.0514508	P4-PWY	superpathway of L-lysine, L-threonine and L-methionine biosynthesis I	Biosynthesis	Amino-Acid-Biosynthesis
Cluster 3m-2	0.235926	0.084476	77	76	0.00662674	0.0531438	PWY-6630	superpathway of L-tyrosine biosynthesis	Biosynthesis	Amino-Acid-Biosynthesis
Cluster 3m-2	0.170088	0.0608929	77	74	0.00661898	0.0531438	PWY0-781	aspartate superpathway	Biosynthesis	Amino-Acid-Biosynthesis
Cluster 3m-2	0.264993	0.0951681	77	76	0.006783	0.0533509	PWY-5837	2-carboxy-1,4-naphthoquinol biosynthesis	Biosynthesis	Cofactor-Biosynthesis
Cluster 3m-2	0.229895	0.0831913	77	75	0.00719162	0.0544699	MET-SAM-PWY	superpathway of S-adenosyl-L-methionine biosynthesis	Biosynthesis	Amino-Acid-Biosynthesis
Cluster 3m-2	0.233389	0.0862952	77	75	0.00845975	0.0617864	PWY-5347	superpathway of L-methionine biosynthesis (transsulfuration)	Biosynthesis	Amino-Acid-Biosynthesis
Cluster 3m-2	0.367986	0.13576	77	71	0.00832136	0.0617864	PWY-7942	5-oxo-L-proline metabolism	Macromolecule modification	Protein modification
Cluster 3m-2	-0.612164	0.228084	77	41	0.00894932	0.0620697	PWY-6992	1,5-anhydrofructose degradation	Degradation	Carbohydrates-Degradation
Cluster 3m-2	0.366281	0.136481	77	46	0.00895382	0.0620697	PWY-922	mevalonate pathway I (eukaryotes and bacteria)	Biosynthesis	Secondary-Metabolite-Biosynthesis
Cluster 3m-2	0.271655	0.100889	77	77	0.00874003	0.0620697	PWY0-1477	ethanolamine utilization	Degradation	Amine-Degradation
Cluster 3m-2	0.0865116	0.0328924	77	77	0.0103519	0.0705654	GLUTORN-PWY	L-ornithine biosynthesis I	Biosynthesis	Amino-Acid-Biosynthesis
Cluster 3m-2	0.334877	0.127911	77	74	0.0106931	0.0716962	PWY-7315	dTDP-N-acetylthomosamine biosynthesis	Biosynthesis	Carbohydrates-Biosynthesis
Cluster 3m-2	0.143838	0.0551952	77	77	0.0110439	0.0728541	PWY-5100	pyruvate fermentation to acetate and lactate II	Energy-Metabolism	Fermentation
Cluster 3m-2	0.320326	0.126397	77	29	0.0133529	0.0840207	PWY-5180	toluene degradation I (aerobic) (via o-cresol)	Degradation	Aromatic-Compounds-Degradation
Cluster 3m-2	0.310959	0.126002	77	45	0.0158707	0.0983502	PWY-5910	superpathway of geranylgeranyldiphosphate biosynthesis I (via mevalonate)	Biosynthesis	Cofactor-Biosynthesis
Cluster 6m-2	-0.934656	0.160127	71	35	1.57e-07	2.15e-05	PWY-7456	&beta;-(1,4)-mannan degradation	Degradation	Carbohydrates-Degradation
Cluster 6m-2	-0.394023	0.0713953	71	71	5.58e-07	5.71e-05	DTDPRHAMSYN-PWY	dTDP-&beta;-L-rhamnose biosynthesis	Biosynthesis	Carbohydrates-Biosynthesis
Cluster 6m-2	0.697947	0.14971	71	36	1.48e-05	0.00101013	PWY-5415	catechol degradation I (meta-cleavage pathway)	Degradation	Aromatic-Compounds-Degradation
Cluster 6m-2	0.610146	0.135953	71	41	2.8e-05	0.00163746	PWY-5265	peptidoglycan biosynthesis II (staphylococci)	Biosynthesis	Cell-Structure-Biosynthesis
Cluster 6m-2	0.816997	0.187931	71	36	4.65e-05	0.00237742	PWY-5180	toluene degradation I (aerobic) (via o-cresol)	Degradation	Aromatic-Compounds-Degradation
Cluster 6m-2	-0.683481	0.160626	71	69	6.45e-05	0.0029331	HISDEG-PWY	L-histidine degradation I	Degradation	Amino-Acid-Degradation
Cluster 6m-2	0.268798	0.065401	71	71	0.000107	0.00439061	HEMESYN2-PWY	heme b biosynthesis II (oxygen-independent)	Biosynthesis	Cofactor-Biosynthesis
Cluster 6m-2	0.547402	0.136967	71	47	0.000159	0.00590248	PWY-922	mevalonate pathway I (eukaryotes and bacteria)	Biosynthesis	Secondary-Metabolite-Biosynthesis
Cluster 6m-2	-0.9697	0.25113	71	42	0.000251	0.00842607	PWY-5104	L-isoleucine biosynthesis IV	Biosynthesis	Amino-Acid-Biosynthesis
Cluster 6m-2	0.226684	0.0589976	71	71	0.000268	0.00842607	PWY-5188	tetrapyrrole biosynthesis I (from glutamate)	Biosynthesis	Cofactor-Biosynthesis
Cluster 6m-2	-0.89792	0.235348	71	56	0.000293	0.00856325	PWY-4984	urea cycle	Degradation	Noncarbon-Nutrients
Cluster 6m-2	0.262966	0.076193	71	71	0.000956	0.0217335	HEME-BIOSYNTHESIS-II-1	heme b biosynthesis V (aerobic)	Biosynthesis	Cofactor-Biosynthesis
Cluster 6m-2	0.131514	0.0377491	71	71	0.000863	0.0217335	NONOXIPENT-PWY	pentose phosphate pathway (non-oxidative branch) I	Energy-Metabolism	Pentose-Phosphate-Cycle
Cluster 6m-2	0.251006	0.0761741	71	10	0.00155516	0.0241668	DENITRIFICATION-PWY	nitrate reduction I (denitrification)	Energy-Metabolism	Respiration
Cluster 6m-2	0.233436	0.0700875	71	71	0.0013942	0.0241668	PWY-5837	2-carboxy-1,4-naphthoquinol biosynthesis	Biosynthesis	Cofactor-Biosynthesis
Cluster 6m-2	0.45474	0.13551	71	46	0.00128984	0.0241668	PWY-5910	superpathway of geranylgeranyldiphosphate biosynthesis I (via mevalonate)	Biosynthesis	Cofactor-Biosynthesis
Cluster 6m-2	0.252552	0.0771159	71	70	0.00165445	0.0241668	PWY-5918	superpathway of heme b biosynthesis from glutamate	Biosynthesis	Cofactor-Biosynthesis
Cluster 6m-2	0.211023	0.0641005	71	71	0.00157003	0.0241668	PWY-6823	molybdopterin biosynthesis	Biosynthesis	Cofactor-Biosynthesis
Cluster 6m-2	0.18702	0.0565629	71	71	0.0015024	0.0241668	PWY0-1296	purine ribonucleosides degradation	Degradation	Nucleotide-Degradation
Cluster 6m-2	0.245787	0.0743118	71	71	0.00149725	0.0241668	PWY0-1298	superpathway of pyrimidine deoxyribonucleosides degradation	Degradation	Nucleotide-Degradation
Cluster 6m-2	0.279887	0.0852703	71	71	0.0016175	0.0241668	PWY0-1477	ethanolamine utilization	Degradation	Amine-Degradation
Cluster 6m-2	0.113398	0.0351234	71	71	0.00190571	0.026877	PWY-8178	pentose phosphate pathway (non-oxidative branch) II	Energy-Metabolism	Pentose-Phosphate-Cycle
Cluster 6m-2	0.228407	0.0715247	71	71	0.00211933	0.028035	P461-PWY	hexitol fermentation to lactate, formate, ethanol and acetate	Degradation	Secondary-Metabolite-Degradation
Cluster 6m-2	0.160854	0.0503845	71	71	0.0021249	0.028035	PWY0-1479	tRNA processing	Biosynthesis	Nucleotide-Biosynthesis
Cluster 6m-2	0.215274	0.0679912	71	71	0.00229976	0.0293938	PWY0-1297	superpathway of purine deoxyribonucleosides degradation	Degradation	Nucleotide-Degradation
Cluster 6m-2	0.232456	0.0738744	71	71	0.00243832	0.0300016	PWY0-1241	ADP-L-glycero-&beta;-D-manno-heptose biosynthesis	Biosynthesis	Carbohydrates-Biosynthesis
Cluster 6m-2	0.319438	0.102379	71	70	0.0026384	0.0308315	PWY-7942	5-oxo-L-proline metabolism	Macromolecule modification	Protein modification
Cluster 6m-2	0.315379	0.10537	71	69	0.0038301	0.042154	AST-PWY	L-arginine degradation II (AST pathway)	Degradation	Amino-Acid-Degradation
Cluster 6m-2	-0.196571	0.0655295	71	71	0.00375687	0.042154	OANTIGEN-PWY	O-antigen building blocks biosynthesis (E. coli)	Biosynthesis	Cell-Structure-Biosynthesis
Cluster 6m-2	0.134903	0.045188	71	71	0.0039165	0.042154	UDPNAGSYN-PWY	UDP-N-acetyl-D-glucosamine biosynthesis I	Biosynthesis	Cell-Structure-Biosynthesis
Cluster 6m-2	0.281053	0.0957478	71	71	0.00452232	0.0451129	P161-PWY	acetylene degradation (anaerobic)	Degradation	Other-Degradation
Cluster 6m-2	0.20231	0.0697774	71	71	0.00501054	0.0455647	PWY-6608	guanosine nucleotides degradation III	Degradation	Nucleotide-Degradation
Cluster 6m-2	0.153389	0.0524805	71	71	0.00468751	0.0455647	PWY-I9	L-cysteine biosynthesis VI (from L-methionine)	Biosynthesis	Amino-Acid-Biosynthesis
Cluster 6m-2	0.313023	0.108534	71	70	0.00523204	0.0455647	PWY0-1415	superpathway of heme b biosynthesis from uroporphyrinogen-III	Biosynthesis	Cofactor-Biosynthesis
Cluster 6m-2	0.264985	0.0914101	71	71	0.00501777	0.0455647	PWY0-301	L-ascorbate degradation I (bacterial, anaerobic)	Degradation	Carboxylates-Degradation
Cluster 6m-2	0.186848	0.0659978	71	71	0.00607252	0.0501249	ARG+POLYAMINE-SYN	superpathway of arginine and polyamine biosynthesis	Biosynthesis	Amino-Acid-Biosynthesis
Cluster 6m-2	0.135112	0.0477785	71	71	0.00612774	0.0501249	PWY4FS-8	phosphatidylglycerol biosynthesis II (non-plastidic)	Biosynthesis	Lipid-Biosynthesis
Cluster 6m-2	0.164888	0.058891	71	71	0.00662466	0.0531272	COBALSYN-PWY	superpathway of adenosylcobalamin salvage from cobinamide I	Biosynthesis	Cofactor-Biosynthesis
Cluster 6m-2	0.271719	0.0978317	71	70	0.00705012	0.0554519	PWY-7858	(5Z)-dodecenoate biosynthesis II	Biosynthesis	Lipid-Biosynthesis
Cluster 6m-2	0.194351	0.0701954	71	70	0.00722138	0.0557272	P4-PWY	superpathway of L-lysine, L-threonine and L-methionine biosynthesis I	Biosynthesis	Amino-Acid-Biosynthesis
Cluster 6m-2	-0.0847068	0.0310167	71	71	0.00800888	0.0594812	1CMET2-PWY	folate transformations III (E. coli)	Biosynthesis	Cofactor-Biosynthesis
Cluster 6m-2	0.281801	0.103418	71	70	0.00814412	0.0594812	HOMOSER-METSYN-PWY	L-methionine biosynthesis I	Biosynthesis	Amino-Acid-Biosynthesis
Cluster 6m-2	0.2889	0.105576	71	70	0.00789108	0.0594812	PWY0-1338	polymyxin resistance	Biosynthesis	Cell-Structure-Biosynthesis
Cluster 6m-2	0.284231	0.10701	71	71	0.00981028	0.0595333	GALACTARDEG-PWY	D-galactarate degradation I	Degradation	Carboxylates-Degradation
Cluster 6m-2	0.284231	0.10701	71	71	0.00981028	0.0595333	GLUCARGALACTSUPER-PWY	superpathway of D-glucarate and D-galactarate degradation	Degradation	Carbohydrates-Degradation
Cluster 6m-2	0.282549	0.104728	71	71	0.00876367	0.0595333	HEME-BIOSYNTHESIS-II	heme b biosynthesis I (aerobic)	Biosynthesis	Cofactor-Biosynthesis
Cluster 6m-2	0.249993	0.0938099	71	70	0.00958153	0.0595333	METSYN-PWY	superpathway of L-homoserine and L-methionine biosynthesis	Biosynthesis	Amino-Acid-Biosynthesis
Cluster 6m-2	0.253379	0.0942715	71	71	0.00900828	0.0595333	ORNDEG-PWY	superpathway of ornithine degradation	Degradation	Amine-Degradation
Cluster 6m-2	0.114189	0.0431268	71	71	0.0100328	0.0595333	P441-PWY	superpathway of N-acetylneuraminate degradation	Degradation	Carboxylates-Degradation
Cluster 6m-2	0.215505	0.0814037	71	71	0.0100435	0.0595333	POLYAMSYN-PWY	superpathway of polyamine biosynthesis I	Biosynthesis	Polyamine-Biosynthesis
Cluster 6m-2	-0.502423	0.186173	71	31	0.00874552	0.0595333	PWY-5994	palmitate biosynthesis (type I fatty acid synthase)	Biosynthesis	Lipid-Biosynthesis
Cluster 6m-2	-0.46474	0.17295	71	14	0.0090235	0.0595333	PWY-7316	dTDP-N-acetylviosamine biosynthesis	Biosynthesis	Carbohydrates-Biosynthesis
Cluster 6m-2	-0.345619	0.129916	71	66	0.00969995	0.0595333	PWY-7323	superpathway of GDP-mannose-derived O-antigen building blocks biosynthesis	Biosynthesis	Carbohydrates-Biosynthesis
Cluster 6m-2	0.095436	0.0354233	71	71	0.00885364	0.0595333	PWY-7400	L-arginine biosynthesis IV (archaebacteria)	Biosynthesis	Amino-Acid-Biosynthesis
Cluster 6m-2	-0.165925	0.0622398	71	71	0.00955582	0.0595333	PWY0-845	superpathway of pyridoxal 5'-phosphate biosynthesis and salvage	Biosynthesis	Cofactor-Biosynthesis
Cluster 6m-2	0.2361	0.089701	71	70	0.0104623	0.060269	MET-SAM-PWY	superpathway of S-adenosyl-L-methionine biosynthesis	Biosynthesis	Amino-Acid-Biosynthesis
Cluster 6m-2	0.239547	0.0908931	71	70	0.0103677	0.060269	PWY-5347	superpathway of L-methionine biosynthesis (transsulfuration)	Biosynthesis	Amino-Acid-Biosynthesis
Cluster 6m-2	0.279008	0.10642	71	71	0.0107544	0.0610912	GLUCARDEG-PWY	D-glucarate degradation I	Degradation	Carboxylates-Degradation
Cluster 6m-2	0.27481	0.105806	71	71	0.0114753	0.0642931	PPGPPMET-PWY	ppGpp metabolism	Biosynthesis	Metabolic-Regulators
Cluster 6m-2	0.21756	0.086004	71	71	0.0137053	0.0742669	FUCCAT-PWY	fucose degradation	Degradation	Carbohydrates-Degradation
Cluster 6m-2	0.298202	0.118007	71	71	0.0138002	0.0742669	PWY-7315	dTDP-N-acetylthomosamine biosynthesis	Biosynthesis	Carbohydrates-Biosynthesis
Cluster 6m-2	0.269788	0.107282	71	70	0.0142464	0.0756723	FAO-PWY	fatty acid &beta;-oxidation I (generic)	Degradation	Fatty-Acid-and-Lipid-Degradation
Cluster 6m-2	0.125215	0.0504614	71	71	0.0155266	0.0811141	PWY-5100	pyruvate fermentation to acetate and lactate II	Energy-Metabolism	Fermentation
Cluster 6m-2	0.462724	0.187111	71	67	0.0158658	0.0811141	PWY-6292	superpathway of L-cysteine biosynthesis (mammalian)	Biosynthesis	Amino-Acid-Biosynthesis
Cluster 6m-2	-0.414014	0.168768	71	68	0.0166919	0.0839995	PWY-7328	superpathway of UDP-glucose-derived O-antigen building blocks biosynthesis	Biosynthesis	Carbohydrates-Biosynthesis
Cluster 6m-2	0.16514	0.0675117	71	70	0.0169952	0.0839995	PWY0-781	aspartate superpathway	Biosynthesis	Amino-Acid-Biosynthesis
Cluster 6m-2	0.0998615	0.0411916	71	71	0.0179612	0.086973	PWY0-1586	peptidoglycan maturation (meso-diaminopimelate containing)	Biosynthesis	Cell-Structure-Biosynthesis
Cluster 6m-2	-0.0854268	0.0355416	71	71	0.0189273	0.0900149	PYRIDNUCSYN-PWY	NAD de novo biosynthesis I (from aspartate)	Biosynthesis	Cofactor-Biosynthesis
Cluster 6m-2	0.407915	0.170869	71	37	0.0197171	0.0919148	P125-PWY	superpathway of (R,R)-butanediol biosynthesis	Energy-Metabolism	Fermentation
Cluster 6m-2	0.297734	0.125551	71	66	0.0205166	0.0942841	PWY-5920	superpathway of heme b biosynthesis from glycine	Biosynthesis	Cofactor-Biosynthesis
Cluster 6m-2	0.16501	0.0700509	71	71	0.0213421	0.095922	FUC-RHAMCAT-PWY	superpathway of fucose and rhamnose degradation	Degradation	Carbohydrates-Degradation
Cluster 6m-2	-0.258856	0.109848	71	10	0.0212934	0.095922	PWY-6572	chondroitin sulfate degradation I (bacterial)	Degradation	Carbohydrates-Degradation
Cluster 6m-2	-0.179073	0.0762254	71	71	0.0216795	0.0963795	PYRIDOXSYN-PWY	pyridoxal 5'-phosphate biosynthesis I	Biosynthesis	Cofactor-Biosynthesis
Cluster 1y-2	-0.995751	0.148704	57	56	1.19e-08	2.43e-06	HISDEG-PWY	L-histidine degradation I	Degradation	Amino-Acid-Degradation
Cluster 1y-2	-0.370333	0.0622444	57	57	1.94e-07	2.65e-05	PWY-6147	6-hydroxymethyl-dihydropterin diphosphate biosynthesis I	Biosynthesis	Cofactor-Biosynthesis
Cluster 1y-2	-0.726277	0.132921	57	55	1.16e-06	0.000119	PWY-4984	urea cycle	Degradation	Noncarbon-Nutrients
Cluster 1y-2	-0.430013	0.0845346	57	56	4.54e-06	0.00031	PWY-5505	L-glutamate and L-glutamine biosynthesis	Biosynthesis	Amino-Acid-Biosynthesis
Cluster 1y-2	-0.621786	0.144003	57	55	6.63e-05	0.00348446	PYRIDOXSYN-PWY	pyridoxal 5'-phosphate biosynthesis I	Biosynthesis	Cofactor-Biosynthesis
Cluster 1y-2	-0.558018	0.134041	57	55	0.000111	0.00483912	PWY0-845	superpathway of pyridoxal 5'-phosphate biosynthesis and salvage	Biosynthesis	Cofactor-Biosynthesis
Cluster 1y-2	-0.478071	0.120428	57	57	0.000211	0.00784861	PWY-8187	L-arginine degradation XIII (reductive Stickland reaction)	Degradation	Amino-Acid-Degradation
Cluster 1y-2	-0.376148	0.096034	57	56	0.00025	0.00788673	PWY-7323	superpathway of GDP-mannose-derived O-antigen building blocks biosynthesis	Biosynthesis	Carbohydrates-Biosynthesis
Cluster 1y-2	-0.174228	0.0443585	57	57	0.000241	0.00788673	PWY-841	superpathway of purine nucleotides de novo biosynthesis I	Biosynthesis	Nucleotide-Biosynthesis
Cluster 1y-2	0.78852	0.20719	57	45	0.000357	0.0104658	GLYCOL-GLYOXDEG-PWY	superpathway of glycol metabolism and degradation	Degradation	Alcohol-Degradation
Cluster 1y-2	-0.169835	0.0460621	57	57	0.000521	0.0142286	PWY-7229	superpathway of adenosine nucleotides de novo biosynthesis I	Biosynthesis	Nucleotide-Biosynthesis
Cluster 1y-2	0.815124	0.222823	57	42	0.00057	0.0146068	DARABCATK12-PWY	D-arabinose degradation I	Degradation	Carbohydrates-Degradation
Cluster 1y-2	0.475032	0.134575	57	45	0.000849	0.0146677	DENOVOPURINE2-PWY	superpathway of purine nucleotides de novo biosynthesis II	Biosynthesis	Nucleotide-Biosynthesis
Cluster 1y-2	0.547882	0.155451	57	56	0.000863	0.0146677	HEME-BIOSYNTHESIS-II-1	heme b biosynthesis V (aerobic)	Biosynthesis	Cofactor-Biosynthesis
Cluster 1y-2	0.461266	0.130441	57	45	0.000833	0.0146677	PRPP-PWY	superpathway of histidine, purine, and pyrimidine biosynthesis	Biosynthesis	Amino-Acid-Biosynthesis
Cluster 1y-2	-0.21937	0.0626757	57	57	0.00093	0.0146677	PWY-6125	superpathway of guanosine nucleotides de novo biosynthesis II	Biosynthesis	Nucleotide-Biosynthesis
Cluster 1y-2	-0.200343	0.0558145	57	57	0.000706	0.0146677	PWY-6126	superpathway of adenosine nucleotides de novo biosynthesis II	Biosynthesis	Nucleotide-Biosynthesis
Cluster 1y-2	0.574677	0.159226	57	45	0.000664	0.0146677	PWY-7187	pyrimidine deoxyribonucleotides de novo biosynthesis II	Biosynthesis	Nucleotide-Biosynthesis
Cluster 1y-2	-0.207841	0.0585107	57	57	0.000792	0.0146677	PWY-7228	superpathway of guanosine nucleotides de novo biosynthesis I	Biosynthesis	Nucleotide-Biosynthesis
Cluster 1y-2	0.394048	0.11241	57	57	0.000915	0.0146677	PWY0-1298	superpathway of pyrimidine deoxyribonucleosides degradation	Degradation	Nucleotide-Degradation
Cluster 1y-2	0.823926	0.238264	57	40	0.00105755	0.016059	GLYCOLYSIS-TCA-GLYOX-BYPASS	superpathway of glycolysis, pyruvate dehydrogenase, TCA, and glyoxylate bypass	Energy-Metabolism	Glycolysis
Cluster 1y-2	-0.424111	0.12483	57	53	0.00127036	0.0166206	CENTFERM-PWY	pyruvate fermentation to butanoate	Energy-Metabolism	Fermentation
Cluster 1y-2	0.555983	0.164475	57	54	0.00133775	0.0166206	HEME-BIOSYNTHESIS-II	heme b biosynthesis I (aerobic)	Biosynthesis	Cofactor-Biosynthesis
Cluster 1y-2	0.403203	0.11921	57	57	0.00132995	0.0166206	HEMESYN2-PWY	heme b biosynthesis II (oxygen-independent)	Biosynthesis	Cofactor-Biosynthesis
Cluster 1y-2	-0.41619	0.12277	57	53	0.00129947	0.0166206	PWY-6590	superpathway of Clostridium acetobutylicum acidogenic fermentation	Energy-Metabolism	Fermentation
Cluster 1y-2	0.626627	0.185368	57	28	0.00133736	0.0166206	PWY-7874	L-threonate degradation	Degradation	Carboxylates-Degradation
Cluster 1y-2	0.569422	0.169006	57	53	0.00138313	0.0166789	PWY0-1415	superpathway of heme b biosynthesis from uroporphyrinogen-III	Biosynthesis	Cofactor-Biosynthesis
Cluster 1y-2	0.710816	0.21158	57	49	0.00142387	0.0166796	P122-PWY	heterolactic fermentation	Energy-Metabolism	Fermentation
Cluster 1y-2	0.152228	0.0454566	57	57	0.00147029	0.016745	PWY-7237	myo-, chiro- and scyllo-inositol degradation	Degradation	Secondary-Metabolite-Degradation
Cluster 1y-2	-0.352355	0.106028	57	57	0.00158713	0.0175871	PWY-5154	L-arginine biosynthesis III (via N-acetyl-L-citrulline)	Biosynthesis	Amino-Acid-Biosynthesis
Cluster 1y-2	0.207301	0.0628507	57	57	0.00170928	0.0184422	PWY-I9	L-cysteine biosynthesis VI (from L-methionine)	Biosynthesis	Amino-Acid-Biosynthesis
Cluster 1y-2	0.116931	0.0356063	57	57	0.00178339	0.0187484	NONOXIPENT-PWY	pentose phosphate pathway (non-oxidative branch) I	Energy-Metabolism	Pentose-Phosphate-Cycle
Cluster 1y-2	-0.654015	0.199861	57	29	0.00184587	0.0189202	PWY-5994	palmitate biosynthesis (type I fatty acid synthase)	Biosynthesis	Lipid-Biosynthesis
Cluster 1y-2	0.171266	0.0531079	57	57	0.00212269	0.0192704	PWY-5188	tetrapyrrole biosynthesis I (from glutamate)	Biosynthesis	Cofactor-Biosynthesis
Cluster 1y-2	-0.21517	0.0662739	57	57	0.00199104	0.0192704	PWY-7197	pyrimidine deoxyribonucleotide phosphorylation	Biosynthesis	Nucleotide-Biosynthesis
Cluster 1y-2	-0.229297	0.0713237	57	57	0.00218574	0.0192704	PWY-7220	adenosine deoxyribonucleotides de novo biosynthesis II	Biosynthesis	Nucleotide-Biosynthesis
Cluster 1y-2	-0.229297	0.0713237	57	57	0.00218574	0.0192704	PWY-7222	guanosine deoxyribonucleotides de novo biosynthesis II	Biosynthesis	Nucleotide-Biosynthesis
Cluster 1y-2	-0.476942	0.147504	57	53	0.00207011	0.0192704	PWY-7456	&beta;-(1,4)-mannan degradation	Degradation	Carbohydrates-Degradation
Cluster 1y-2	0.643307	0.199262	57	48	0.0021006	0.0192704	PWY-7858	(5Z)-dodecenoate biosynthesis II	Biosynthesis	Lipid-Biosynthesis
Cluster 1y-2	-0.263895	0.0823797	57	57	0.00226037	0.0193073	PWY-2941	L-lysine biosynthesis II	Biosynthesis	Amino-Acid-Biosynthesis
Cluster 1y-2	0.0910159	0.0287578	57	57	0.00252834	0.0211555	PWY-8178	pentose phosphate pathway (non-oxidative branch) II	Energy-Metabolism	Pentose-Phosphate-Cycle
Cluster 1y-2	0.616589	0.195974	57	40	0.00266849	0.0218816	REDCITCYC	TCA cycle VI (Helicobacter)	Energy-Metabolism	TCA-Variants
Cluster 1y-2	0.586446	0.188157	57	22	0.00290549	0.0229086	ARGDEG-PWY	superpathway of L-arginine, putrescine, and 4-aminobutanoate degradation	Degradation	Amino-Acid-Degradation
Cluster 1y-2	0.586446	0.188157	57	22	0.00290549	0.0229086	ORNARGDEG-PWY	superpathway of L-arginine and L-ornithine degradation	Degradation	Amino-Acid-Degradation
Cluster 1y-2	-0.469611	0.156093	57	16	0.00395481	0.0288527	PWY-6572	chondroitin sulfate degradation I (bacterial)	Degradation	Carbohydrates-Degradation
Cluster 1y-2	0.727847	0.243051	57	38	0.00411279	0.0288527	PWY0-1337	oleate &beta;-oxidation	Degradation	Fatty-Acid-and-Lipid-Degradation
Cluster 1y-2	0.223684	0.0747792	57	57	0.00415197	0.0288527	PWY0-1479	tRNA processing	Biosynthesis	Nucleotide-Biosynthesis
Cluster 1y-2	0.0448392	0.0151944	57	57	0.00464675	0.0312322	COMPLETE-ARO-PWY	superpathway of aromatic amino acid biosynthesis	Biosynthesis	Amino-Acid-Biosynthesis
Cluster 1y-2	0.609275	0.208092	57	27	0.00495562	0.0322508	CARNMET-PWY	L-carnitine degradation I	Degradation	Amine-Degradation
Cluster 1y-2	-0.476595	0.162539	57	51	0.00489727	0.0322508	PWY-5022	4-aminobutanoate degradation V	Degradation	Amine-Degradation
Cluster 1y-2	0.566362	0.19667	57	50	0.00566079	0.0336366	GALACTITOLCAT-PWY	galactitol degradation	Degradation	Secondary-Metabolite-Degradation
Cluster 1y-2	-0.0942865	0.0326311	57	57	0.00551152	0.0336366	PWY-7199	pyrimidine deoxyribonucleosides salvage	Biosynthesis	Nucleotide-Biosynthesis
Cluster 1y-2	0.414759	0.143156	57	19	0.00539442	0.0336366	PWY-7873	D-erythronate degradation II	Degradation	Carboxylates-Degradation
Cluster 1y-2	0.576986	0.19991	57	50	0.00556104	0.0336366	PWY0-301	L-ascorbate degradation I (bacterial, anaerobic)	Degradation	Carboxylates-Degradation
Cluster 1y-2	0.48363	0.170063	57	28	0.00624632	0.0365856	PWY0-41	allantoin degradation IV (anaerobic)	Degradation	Amine-Degradation
Cluster 1y-2	-0.0758878	0.0268222	57	57	0.00649888	0.0375287	PWY-6123	inosine-5'-phosphate biosynthesis I	Biosynthesis	Nucleotide-Biosynthesis
Cluster 1y-2	0.298203	0.106139	57	57	0.00685707	0.0390472	PWY1ZNC-1	assimilatory sulfate reduction IV	Degradation	Inorganic Nutrient Metabolism
Cluster 1y-2	0.394536	0.143192	57	55	0.00793642	0.0445744	PWY-5837	2-carboxy-1,4-naphthoquinol biosynthesis	Biosynthesis	Cofactor-Biosynthesis
Cluster 1y-2	-0.548089	0.199628	57	24	0.00814599	0.0451332	PWY-7316	dTDP-N-acetylviosamine biosynthesis	Biosynthesis	Carbohydrates-Biosynthesis
Cluster 1y-2	0.62465	0.23292	57	37	0.00964809	0.0490066	AST-PWY	L-arginine degradation II (AST pathway)	Degradation	Amino-Acid-Degradation
Cluster 1y-2	0.0496531	0.0184124	57	57	0.00927584	0.0490066	CALVIN-PWY	Calvin-Benson-Bassham cycle	Biosynthesis	Carbohydrates-Biosynthesis
Cluster 1y-2	0.35556	0.132171	57	15	0.00943813	0.0490066	PWY-5088	L-glutamate degradation VIII (to propanoate)	Degradation	Amino-Acid-Degradation
Cluster 1y-2	0.655693	0.244598	57	51	0.00967676	0.0490066	PWY-5675	nitrate reduction V (assimilatory)	Degradation	Noncarbon-Nutrients
Cluster 1y-2	0.562397	0.208882	57	37	0.00938212	0.0490066	PWY-5855	ubiquinol-7 biosynthesis (early decarboxylation)	Biosynthesis	Cofactor-Biosynthesis
Cluster 1y-2	-0.491712	0.181748	57	17	0.00906366	0.0490066	PWY-7688	dTDP-&alpha;-D-ravidosamine and dTDP-4-acetyl-&alpha;-D-ravidosamine biosynthesis	Biosynthesis	Carbohydrates-Biosynthesis
Cluster 1y-2	0.410973	0.154059	57	53	0.0100155	0.0500776	P42-PWY	incomplete reductive TCA cycle	Degradation	C1-Compounds
Cluster 1y-2	0.630483	0.238822	57	44	0.0107683	0.0525595	FAO-PWY	fatty acid &beta;-oxidation I (generic)	Degradation	Fatty-Acid-and-Lipid-Degradation
Cluster 1y-2	0.415004	0.157922	57	56	0.0111128	0.0530965	PWY-5130	2-oxobutanoate degradation I	Degradation	Carboxylates-Degradation
Cluster 1y-2	0.407761	0.155216	57	40	0.0111373	0.0530965	PWY-6285	superpathway of fatty acids biosynthesis (E. coli)	Biosynthesis	Lipid-Biosynthesis
Cluster 1y-2	0.367155	0.14117	57	55	0.0119233	0.0553254	PWY-6612	superpathway of tetrahydrofolate biosynthesis	Biosynthesis	Cofactor-Biosynthesis
Cluster 1y-2	0.518787	0.199687	57	31	0.0120097	0.0553254	PWY0-461	L-lysine degradation I	Degradation	Amino-Acid-Degradation
Cluster 1y-2	-0.0884446	0.0341466	57	57	0.0122562	0.0558336	PWY-7977	L-methionine biosynthesis IV	Biosynthesis	Amino-Acid-Biosynthesis
Cluster 1y-2	0.355303	0.138362	57	55	0.012978	0.0583396	FOLSYN-PWY	superpathway of tetrahydrofolate biosynthesis and salvage	Biosynthesis	Cofactor-Biosynthesis
Cluster 1y-2	0.279845	0.109478	57	57	0.0133754	0.0583396	P461-PWY	hexitol fermentation to lactate, formate, ethanol and acetate	Degradation	Secondary-Metabolite-Degradation
Cluster 1y-2	0.456776	0.178301	57	52	0.013183	0.0583396	PWY-5918	superpathway of heme b biosynthesis from glutamate	Biosynthesis	Cofactor-Biosynthesis
Cluster 1y-2	0.596834	0.233152	57	43	0.0132498	0.0583396	PWY-7094	fatty acid salvage	Biosynthesis	Lipid-Biosynthesis
Cluster 1y-2	0.442073	0.1735	57	50	0.0136591	0.0583425	HEXITOLDEGSUPER-PWY	superpathway of hexitol degradation (bacteria)	Degradation	Secondary-Metabolite-Degradation
Cluster 1y-2	0.530051	0.208032	57	35	0.0136607	0.0583425	KDO-NAGLIPASYN-PWY	superpathway of (Kdo)2-lipid A biosynthesis	Biosynthesis	Lipid-Biosynthesis
Cluster 1y-2	0.128345	0.0507276	57	57	0.0142969	0.0599431	PWY-6823	molybdopterin biosynthesis	Biosynthesis	Cofactor-Biosynthesis
Cluster 1y-2	0.405052	0.160401	57	56	0.0144741	0.0599431	SO4ASSIM-PWY	assimilatory sulfate reduction I	Degradation	Noncarbon-Nutrients
Cluster 1y-2	0.508602	0.202995	57	43	0.0152179	0.0618907	PWY-5920	superpathway of heme b biosynthesis from glycine	Biosynthesis	Cofactor-Biosynthesis
Cluster 1y-2	-0.148587	0.0598439	57	57	0.0161109	0.0641306	PWY-5973	cis-vaccenate biosynthesis	Biosynthesis	Lipid-Biosynthesis
Cluster 1y-2	0.486872	0.195833	57	44	0.0159792	0.0641306	TCA-GLYOX-BYPASS	superpathway of glyoxylate bypass and TCA	Energy-Metabolism	TCA-Variants
Cluster 1y-2	0.42467	0.174619	57	21	0.0182997	0.0688339	PWY-6708	ubiquinol-8 biosynthesis (early decarboxylation)	Biosynthesis	Cofactor-Biosynthesis
Cluster 1y-2	0.473745	0.194439	57	48	0.0180968	0.0688339	PWY-6961	L-ascorbate degradation II (bacterial, aerobic)	Degradation	Carboxylates-Degradation
Cluster 1y-2	0.400717	0.164649	57	24	0.018219	0.0688339	PWY0-1221	putrescine degradation II	Degradation	Amine-Degradation
Cluster 1y-2	0.426202	0.175069	57	21	0.0181867	0.0688339	UBISYN-PWY	superpathway of ubiquinol-8 biosynthesis (early decarboxylation)	Biosynthesis	Cofactor-Biosynthesis
Cluster 1y-2	0.503974	0.208283	57	51	0.0188678	0.0703255	HOMOSER-METSYN-PWY	L-methionine biosynthesis I	Biosynthesis	Amino-Acid-Biosynthesis
Cluster 1y-2	0.407386	0.168799	57	53	0.0191613	0.0706387	PWY-7883	anhydromuropeptides recycling II	Degradation	Secondary-Metabolite-Degradation
Cluster 1y-2	0.350111	0.145239	57	56	0.0192964	0.0706387	SULFATE-CYS-PWY	superpathway of sulfate assimilation and cysteine biosynthesis	Biosynthesis	Amino-Acid-Biosynthesis
Cluster 1y-2	-0.0944664	0.0400238	57	57	0.0218366	0.0712963	DTDPRHAMSYN-PWY	dTDP-&beta;-L-rhamnose biosynthesis	Biosynthesis	Carbohydrates-Biosynthesis
Cluster 1y-2	0.477662	0.202292	57	51	0.0217838	0.0712963	MET-SAM-PWY	superpathway of S-adenosyl-L-methionine biosynthesis	Biosynthesis	Amino-Acid-Biosynthesis
Cluster 1y-2	0.486229	0.204012	57	51	0.0206367	0.0712963	METSYN-PWY	superpathway of L-homoserine and L-methionine biosynthesis	Biosynthesis	Amino-Acid-Biosynthesis
Cluster 1y-2	-0.444359	0.185948	57	39	0.0203167	0.0712963	PWY-5104	L-isoleucine biosynthesis IV	Biosynthesis	Amino-Acid-Biosynthesis
Cluster 1y-2	0.474776	0.201867	57	51	0.0222848	0.0712963	PWY-5347	superpathway of L-methionine biosynthesis (transsulfuration)	Biosynthesis	Amino-Acid-Biosynthesis
Cluster 1y-2	0.0463482	0.0195979	57	57	0.0215874	0.0712963	PWY-5667	CDP-diacylglycerol biosynthesis I	Biosynthesis	Lipid-Biosynthesis
Cluster 1y-2	0.459055	0.194468	57	33	0.02182	0.0712963	PWY-5747	2-methylcitrate cycle II	Degradation	Carboxylates-Degradation
Cluster 1y-2	0.151977	0.0638261	57	57	0.0207499	0.0712963	PWY-6608	guanosine nucleotides degradation III	Degradation	Nucleotide-Degradation
Cluster 1y-2	-0.565353	0.237094	57	33	0.0205772	0.0712963	PWY-6992	1,5-anhydrofructose degradation	Degradation	Carbohydrates-Degradation
Cluster 1y-2	0.441102	0.187766	57	25	0.0224323	0.0712963	PWY-7446	sulfoquinovose degradation I	Degradation	Secondary-Metabolite-Degradation
Cluster 1y-2	-0.121302	0.0509008	57	57	0.0206487	0.0712963	PWY-8004	Entner-Doudoroff pathway I	Degradation	Carbohydrates-Degradation
Cluster 1y-2	0.046331	0.0196004	57	57	0.0216493	0.0712963	PWY0-1319	CDP-diacylglycerol biosynthesis II	Biosynthesis	Lipid-Biosynthesis
Cluster 1y-2	0.570863	0.242343	57	37	0.022086	0.0712963	PWY0-1338	polymyxin resistance	Biosynthesis	Cell-Structure-Biosynthesis
Cluster 1y-2	0.116141	0.0488433	57	57	0.0209179	0.0712963	PWY4FS-8	phosphatidylglycerol biosynthesis II (non-plastidic)	Biosynthesis	Lipid-Biosynthesis
Cluster 1y-2	0.431704	0.183552	57	48	0.0222834	0.0712963	TCA	TCA cycle I (prokaryotic)	Energy-Metabolism	TCA-Variants
Cluster 1y-2	-0.0441344	0.0189774	57	57	0.0237533	0.0742589	1CMET2-PWY	folate transformations III (E. coli)	Biosynthesis	Cofactor-Biosynthesis
Cluster 1y-2	0.139873	0.0600759	57	54	0.0236018	0.0742589	GLUCOSE1PMETAB-PWY	glucose and glucose-1-phosphate degradation	Degradation	Carbohydrates-Degradation
Cluster 1y-2	0.553672	0.238348	57	41	0.0239077	0.0742589	PWY0-42	2-methylcitrate cycle I	Degradation	Carboxylates-Degradation
Cluster 1y-2	0.327381	0.141485	57	56	0.0244367	0.0752896	PWY-5345	superpathway of L-methionine biosynthesis (by sulfhydrylation)	Biosynthesis	Amino-Acid-Biosynthesis
Cluster 1y-2	-0.193326	0.0836545	57	11	0.0246068	0.0752896	PWY-6478	GDP-D-glycero-&alpha;-D-manno-heptose biosynthesis	Biosynthesis	Carbohydrates-Biosynthesis
Cluster 1y-2	0.12051	0.0524689	57	57	0.0254631	0.0770601	PWY-6353	purine nucleotides degradation II (aerobic)	Degradation	Nucleotide-Degradation
Cluster 1y-2	-0.165145	0.071953	57	57	0.0255614	0.0770601	PWY-7198	pyrimidine deoxyribonucleotides de novo biosynthesis IV	Biosynthesis	Nucleotide-Biosynthesis
Cluster 1y-2	0.568257	0.249862	57	40	0.0268722	0.0798378	PWY-7942	5-oxo-L-proline metabolism	Macromolecule modification	Protein modification
Cluster 1y-2	-0.0476387	0.0212821	57	57	0.0292598	0.0856894	PYRIDNUCSYN-PWY	NAD de novo biosynthesis I (from aspartate)	Biosynthesis	Cofactor-Biosynthesis
Cluster 1y-2	-0.364798	0.164092	57	12	0.0303352	0.0882087	PWY-6953	dTDP-3-acetamido-&alpha;-D-fucose biosynthesis	Biosynthesis	Carbohydrates-Biosynthesis
Cluster 1y-2	-0.51299	0.231103	57	40	0.0305776	0.0882875	PWY-7196	superpathway of pyrimidine ribonucleosides salvage	Biosynthesis	Nucleotide-Biosynthesis
Cluster 1y-2	-0.335744	0.151536	57	19	0.0308761	0.088526	PWY-6749	CMP-legionaminate biosynthesis I	Biosynthesis	Carbohydrates-Biosynthesis
Cluster 1y-2	0.346508	0.158408	57	52	0.032979	0.0938984	P108-PWY	pyruvate fermentation to propanoate I	Energy-Metabolism	Fermentation
Cluster 1y-2	0.397381	0.182725	57	31	0.0339672	0.0960452	PWY-5705	allantoin degradation to glyoxylate III	Degradation	Amine-Degradation
Cluster 1y-2	0.0606503	0.0281515	57	57	0.0356034	0.0993034	PWY-5941	glycogen degradation II	Degradation	Carbohydrates-Degradation
