# Supplementary material for: Bacteroides abundance drives birth mode dependent infant gut microbiota developmental trajectories
Source: Front Microbiol. 2022 Oct 6;13:953475. doi: 10.3389/fmicb.2022.953475 (PMC9583133; doi:10.3389/fmicb.2022.953475)
Supplement: Supplementary file 2 [file Data_Sheet_2.xlsx]

## Sheet: Supplemental_File2
Table S2. The significant associations with individual MetaCyc pathway (FDR<0.1).
*Total number of sample
**Number of non-zero subjects
***Benjaminiand-Hochberg correction
metadata	coefficient	stderr	N*	N not 0 **	p-value	q-value ***	MetaCyc Pathway ID	Pathway name	Pathway category	Pathway subcategory
Low Bacteroides	-1.2768	0.0943883	75	31	1.42e-21	5.72e-19	PWY-7456	beta;-(1,4)-mannan degradation	Degradation	Carbohydrates-Degradation
Low Bacteroides	-1.15213	0.153708	75	25	1.24e-10	2.51e-08	PWY-5104	L-isoleucine biosynthesis IV	Biosynthesis	Amino-Acid-Biosynthesis
Low Bacteroides	-1.26234	0.201334	75	46	2.28e-08	1.53e-06	PWY-4984	urea cycle	Degradation	Noncarbon-Nutrients
Low Bacteroides	-1.33346	0.220418	75	56	5.68e-08	3.28e-06	PWY-6731	starch degradation III	Degradation	Carbohydrates-Degradation
Low Bacteroides	-1.15191	0.198748	75	39	1.61e-07	8.14e-06	PWY-6992	1,5-anhydrofructose degradation	Energy-Metabolism	NA
Low Bacteroides	-0.860917	0.161679	75	21	1.07e-06	4.81e-05	PWY-5994	palmitate biosynthesis (type I fatty acid synthase)	Biosynthesis	Lipid-Biosynthesis
Low Bacteroides	0.774853	0.146996	75	52	1.32e-06	5.35e-05	PWY-922	mevalonate pathway I (eukaryotes and bacteria)	Biosynthesis	SECONDARY-METABOLITE-BIOSYNTHESIS
Low Bacteroides	0.38756	0.074448	75	75	1.71e-06	6.29e-05	PWY-5981	CDP-diacylglycerol biosynthesis III	Biosynthesis	Lipid-Biosynthesis
Low Bacteroides	-0.818275	0.170304	75	43	8.05e-06	0.00025	GALACT-GLUCUROCAT-PWY	Super-Pathways	NA	NA
Low Bacteroides	0.638052	0.13557	75	52	1.17e-05	0.000337	PWY-5910	superpathway of geranylgeranyldiphosphate biosynthesis I (via mevalonate)	Biosynthesis	Cofactor-Biosynthesis
Low Bacteroides	0.338235	0.0776846	75	75	4.29e-05	0.00115453	PWY0-1296	purine ribonucleosides degradation	Degradation	NUCLEO-DEG
Low Bacteroides	0.384922	0.0898127	75	75	5.48e-05	0.00134361	PWY-6823	molybdopterin biosynthesis	Biosynthesis	Cofactor-Biosynthesis
Low Bacteroides	-0.602564	0.150339	75	11	0.000146	0.00282508	PWY-7316	dTDP-N-acetylviosamine biosynthesis	Biosynthesis	Carbohydrates-Biosynthesis
Low Bacteroides	-0.757055	0.188957	75	58	0.000147	0.00282508	PWY-7323	superpathway of GDP-mannose-derived O-antigen building blocks biosynthesis	Biosynthesis	Carbohydrates-Biosynthesis
Low Bacteroides	-0.961659	0.244815	75	40	0.000192	0.00353324	P124-PWY	Bifidobacterium shunt	Degradation	Carbohydrates-Degradation
Low Bacteroides	-0.60354	0.158338	75	59	0.000286	0.00482215	GLUCUROCAT-PWY	superpathway of &beta;-D-glucuronosides degradation	Degradation	CARBOXYLATES-DEG
Low Bacteroides	0.755931	0.198823	75	65	0.000295	0.00482215	PWY-6292	superpathway of L-cysteine biosynthesis (mammalian)	Biosynthesis	Amino-Acid-Biosynthesis
Low Bacteroides	-0.456284	0.12048	75	10	0.00031	0.00482215	PWY-6572	chondroitin sulfate degradation I (bacterial)	Degradation	Carbohydrates-Degradation
Low Bacteroides	0.71802	0.190494	75	55	0.00033	0.00493187	PWY-5265	peptidoglycan biosynthesis II (staphylococci)	Biosynthesis	Cell-Structure-Biosynthesis
Low Bacteroides	-0.562626	0.150628	75	32	0.000369	0.00532876	FASYN-INITIAL-PWY	Super-Pathways	NA	NA
Low Bacteroides	-0.759498	0.205071	75	39	0.00041	0.00571517	PWY-5656	mannosylglycerate biosynthesis I	Biosynthesis	Metabolic-Regulators
Low Bacteroides	-0.407739	0.113233	75	15	0.000575	0.00704051	PWY-6749	CMP-legionaminate biosynthesis I	Biosynthesis	Carbohydrates-Biosynthesis
Low Bacteroides	-0.423241	0.119711	75	20	0.000711	0.00806896	PWY-6708	ubiquinol-8 biosynthesis (early decarboxylation)	Biosynthesis	Cofactor-Biosynthesis
Low Bacteroides	-0.891788	0.252486	75	38	0.000719	0.00806896	PWY0-42	2-methylcitrate cycle I	Degradation	CARBOXYLATES-DEG
Low Bacteroides	-0.42084	0.118942	75	20	0.000705	0.00806896	UBISYN-PWY	superpathway of ubiquinol-8 biosynthesis (early decarboxylation)	Biosynthesis	Cofactor-Biosynthesis
Low Bacteroides	0.299744	0.0861344	75	75	0.00085	0.00927972	PWY0-1297	superpathway of purine deoxyribonucleosides degradation	Degradation	NUCLEO-DEG
Low Bacteroides	-0.688271	0.204119	75	34	0.00119667	0.0123963	PWY0-41	allantoin degradation IV (anaerobic)	Degradation	AMINE-DEG
Low Bacteroides	-0.711325	0.215673	75	46	0.00150583	0.0148379	PWY-5505	L-glutamate and L-glutamine biosynthesis	Biosynthesis	Amino-Acid-Biosynthesis
Low Bacteroides	-0.458052	0.139597	75	64	0.0015866	0.0152616	GALACTUROCAT-PWY	D-galacturonate degradation I	Degradation	CARBOXYLATES-DEG
Low Bacteroides	-0.141451	0.0432277	75	8	0.00163138	0.0153274	PWY-6478	GDP-D-glycero-&alpha;-D-manno-heptose biosynthesis	Biosynthesis	Carbohydrates-Biosynthesis
Low Bacteroides	-0.595595	0.186501	75	40	0.00207516	0.0174659	KDO-NAGLIPASYN-PWY	Biosynthesis	Cell-Structure-Biosynthesis	Lipopolysaccharide-Biosynthesis
Low Bacteroides	0.237821	0.0741478	75	75	0.00198952	0.0174659	PWY-6630	superpathway of L-tyrosine biosynthesis	Biosynthesis	Amino-Acid-Biosynthesis
Low Bacteroides	-0.582268	0.182019	75	70	0.0020413	0.0174659	PWY-7328	superpathway of UDP-glucose-derived O-antigen building blocks biosynthesis	Biosynthesis	Carbohydrates-Biosynthesis
Low Bacteroides	-0.602128	0.192066	75	31	0.00247584	0.020413	PWY-7874	L-threonate degradation	NA	NA
Low Bacteroides	-0.808251	0.258787	75	50	0.00256476	0.0207232	GLYCOL-GLYOXDEG-PWY	Degradation	Alcohol-Degradation	NA
Low Bacteroides	-0.586668	0.188453	75	37	0.0026439	0.0209438	PWY0-461	L-lysine degradation I	Degradation	Amino-Acid-Degradation
Low Bacteroides	0.70172	0.22757	75	55	0.00288686	0.0224287	PWY-5005	biotin biosynthesis II	Biosynthesis	Cofactor-Biosynthesis
Low Bacteroides	0.542833	0.181763	75	58	0.00383978	0.0287273	P125-PWY	superpathway of (R,R)-butanediol biosynthesis	Energy-Metabolism	Fermentation
Low Bacteroides	0.285282	0.0953565	75	75	0.0037816	0.0287273	PWY-7858	(5Z)-dodecenoate biosynthesis II	NA	NA
Low Bacteroides	0.281615	0.0945831	75	75	0.00394219	0.0289572	PWY0-1298	superpathway of pyrimidine deoxyribonucleosides degradation	Degradation	NUCLEO-DEG
Low Bacteroides	0.25498	0.0869909	75	75	0.00450696	0.0319441	PWY-5188	tetrapyrrole biosynthesis I (from glutamate)	Biosynthesis	Cofactor-Biosynthesis
Low Bacteroides	0.157811	0.0547489	75	75	0.00517991	0.0360807	PWY-6609	adenine and adenosine salvage III	Biosynthesis	Nucleotide-Biosynthesis
Low Bacteroides	0.494692	0.173384	75	69	0.0056284	0.0385402	PWY-7883	anhydromuropeptides recycling II	NA	NA
Low Bacteroides	-0.578095	0.204441	75	37	0.00604735	0.0402257	PWY-5747	2-methylcitrate cycle II	Degradation	CARBOXYLATES-DEG
Low Bacteroides	0.368785	0.131666	75	73	0.00651835	0.0418002	PPGPPMET-PWY	ppGpp metabolism	Biosynthesis	Metabolic-Regulators
Low Bacteroides	-0.139301	0.049728	75	75	0.0065121	0.0418002	SER-GLYSYN-PWY	Biosynthesis	Amino-Acid-Biosynthesis	NA
Low Bacteroides	0.269937	0.0966445	75	75	0.00666211	0.0420546	HEMESYN2-PWY	heme b biosynthesis II (oxygen-independent)	Biosynthesis	Cofactor-Biosynthesis
Low Bacteroides	-0.511703	0.185548	75	42	0.00734815	0.0449796	PWY-5705	allantoin degradation to glyoxylate III	Degradation	AMINE-DEG
Low Bacteroides	0.309739	0.11271	75	73	0.00754783	0.0455123	PWY0-1241	ADP-L-glycero-&beta;-D-manno-heptose biosynthesis	Biosynthesis	Carbohydrates-Biosynthesis
Low Bacteroides	-0.316349	0.118193	75	10	0.0091795	0.0539218	PWY-5022	4-aminobutanoate degradation V	Degradation	AMINE-DEG
Low Bacteroides	-0.379968	0.142025	75	67	0.00920941	0.0539218	PWY-6507	4-deoxy-L-threo-hex-4-enopyranuronate degradation	Degradation	SECONDARY-METABOLITE-DEGRADATION
Low Bacteroides	-0.586879	0.22886	75	36	0.012393	0.0698127	HEXITOLDEGSUPER-PWY	superpathway of hexitol degradation (bacteria)	Degradation	SECONDARY-METABOLITE-DEGRADATION
Low Bacteroides	-0.351912	0.137593	75	17	0.0126147	0.0698127	PWY-6470	peptidoglycan biosynthesis V (&beta;-lactam resistance)	Biosynthesis	Cell-Structure-Biosynthesis
Low Bacteroides	-0.521655	0.203447	75	26	0.0124022	0.0698127	PWY-6590	superpathway of Clostridium acetobutylicum acidogenic fermentation	Energy-Metabolism	Fermentation
Low Bacteroides	-0.523684	0.205915	75	26	0.0131024	0.0706767	CENTFERM-PWY	pyruvate fermentation to butanoate	Energy-Metabolism	Fermentation
Low Bacteroides	-0.674954	0.265451	75	36	0.0131207	0.0706767	GALACTITOLCAT-PWY	galactitol degradation	Degradation	SECONDARY-METABOLITE-DEGRADATION
Low Bacteroides	-0.340235	0.13615	75	71	0.0147052	0.0781698	PWY0-845	superpathway of pyridoxal 5'-phosphate biosynthesis and salvage	Biosynthesis	Cofactor-Biosynthesis
Low Bacteroides	-0.460796	0.185764	75	66	0.0154235	0.0809234	PWY-7242	D-fructuronate degradation	Degradation	CARBOXYLATES-DEG
Low Bacteroides	-0.251558	0.101818	75	75	0.0158214	0.0819467	DTDPRHAMSYN-PWY	dTDP-&beta;-L-rhamnose biosynthesis	Biosynthesis	Carbohydrates-Biosynthesis
Low Bacteroides	-0.599812	0.245615	75	49	0.0170249	0.0870641	PWY-5497	purine nucleobases degradation II (anaerobic)	Degradation	NUCLEO-DEG
Low Bacteroides	0.357783	0.14896	75	69	0.018857	0.0940519	P42-PWY	incomplete reductive TCA cycle	Degradation	C1-COMPOUNDS
Low Bacteroides	-0.364307	0.152804	75	71	0.0197192	0.097153	PYRIDOXSYN-PWY	pyridoxal 5'-phosphate biosynthesis I	Biosynthesis	Cofactor-Biosynthesis
