# Supplementary material for: Bacteroides abundance drives birth mode dependent infant gut microbiota developmental trajectories
Source: Front Microbiol. 2022 Oct 6;13:953475. doi: 10.3389/fmicb.2022.953475 (PMC9583133; doi:10.3389/fmicb.2022.953475)
Supplement: Supplementary file 3 [file Data_Sheet_3.XLSX]

## Sheet: VD High vs Low
Variable name	Source	Variable description	data type	FDR corrected p-value	Test name
IAP exposure	Background questionnaire	Intrapartum antibiotics were given at delivery	Boolean	1	Fisher
intensive care	Background questionnaire	The infant was placed in intensive care at delivery	Boolean	1	Fisher
gestational age	Background questionnaire	Length of pregnancy in weeks, categorised as early term, full term, late term and postterm	Categorical	1	Fisher
infant weight at birth	Background questionnaire	infant weight at birth	numeric	0.595	Wilcoxon
mother age at delivery	Background questionnaire	age of the mother at delivery	numeric	1	Wilcoxon
Maternal parity	Background questionnaire	Number of previous deliveries	Categorical	1	Fisher
pre-pregnancy BMI	Background questionnaire	pre-pregnancy BMI	numeric	1	Wilcoxon
antibiotics exposures	medication diary	The infant received antibiotics before 3 weeks	Boolean	1	Fisher
breastfeeding habits	Regular questionnaire	Proportion of breastfeeding during the week of sampling	Categorical	1	Fisher
type of vaginal delivery	Background questionnaire	Type of vaginal delivery (Spontaneous or started)	Categorical	1	Fisher
Immediate skin contact	Background questionnaire	The infant was immediately in contact with the mother	Boolean	1	Fisher
length of sample storage at home	technical records	Time of storage at home at -20°C in Days	numeric	1	Wilcoxon
length of sample storage in the lab	technical records	Time of storage in laboratory freezer (-80°C) in days	numeric	1	Wilcoxon
person performing the DNA extraction	technical records	Person extracting the DNA for library preparation	Categorical	1	Fisher
DNA extraction yield	technical records	Yield of DNA obtained after extraction in μg/ml	numeric	0.06	Wilcoxon
sequencing depth	technical records	Total number of reads obtained by sequencing	numeric	1	Wilcoxon
Run ID	technical records	Sequencing run ID	Categorical	1	Fisher
Gestational diabetes	Background questionnaire	the mother had a diagnosis of gestational diabetes during pregnancy	Boolean	1	Fisher
Tyroid Disease	Background questionnaire	the mother had a diagnosis of thyroid disease during pregnancy	Boolean	1	Fisher
Pre-Eclapsia	Background questionnaire	the mother had a diagnosis of pre-eclampsia during pregnancy	Boolean	1	Fisher
Hypertension	Background questionnaire	the mother had a diagnosis of hypertension during pregnancy	Boolean	1	Fisher
pregnancy antibiotic treatments	Background questionnaire	the mother received antibiotic treatments during pregnancy	Boolean	1	Fisher
pregnancy probiotic treatments	Background questionnaire	the mother received antibiotic treatments during pregnancy	Boolean	1	Fisher
