# Supplementary material for: Bacteroides abundance drives birth mode dependent infant gut microbiota developmental trajectories
Source: Front Microbiol. 2022 Oct 6;13:953475. doi: 10.3389/fmicb.2022.953475 (PMC9583133; doi:10.3389/fmicb.2022.953475)
Supplement: Supplementary file 4 [file Data_Sheet_4.XLSX]

## Sheet: Supplemental_File4
ENA_accession	ENA_Samplealias	Sample_type	SubjectID
ERS11976717	I1018_3m	Infant sample 3 months	I1018
ERS11976629	I1018_3w	Infant sample 3 weeks	I1018
ERS11976805	I1018_6m	Infant sample 6 months	I1018
ERS11976830	I1057_12m	Infant sample 12 months	I1057
ERS11976653	I1057_3m	Infant sample 3 months	I1057
ERS11976566	I1057_3w	Infant sample 3 weeks	I1057
ERS11976741	I1057_6m	Infant sample 6 months	I1057
ERS11976831	I1067_12m	Infant sample 12 months	I1067
ERS11976654	I1067_3m	Infant sample 3 months	I1067
ERS11976567	I1067_3w	Infant sample 3 weeks	I1067
ERS11976742	I1067_6m	Infant sample 6 months	I1067
ERS11976889	I131_12m	Infant sample 12 months	I131
ERS11976737	I131_3m	Infant sample 3 months	I131
ERS11976649	I131_3w	Infant sample 3 weeks	I131
ERS11976826	I131_6m	Infant sample 6 months	I131
ERS11976890	I132_12m	Infant sample 12 months	I132
ERS11976738	I132_3m	Infant sample 3 months	I132
ERS11976650	I132_3w	Infant sample 3 weeks	I132
ERS11976827	I132_6m	Infant sample 6 months	I132
ERS11976892	I135_12m	Infant sample 12 months	I135
ERS11976739	I135_3m	Infant sample 3 months	I135
ERS11976651	I135_3w	Infant sample 3 weeks	I135
ERS11976828	I135_6m	Infant sample 6 months	I135
ERS11976829	I142_12m	Infant sample 12 months	I142
ERS11976652	I142_3m	Infant sample 3 months	I142
ERS11976565	I142_3w	Infant sample 3 weeks	I142
ERS11976740	I142_6m	Infant sample 6 months	I142
ERS11976656	I150_3m	Infant sample 3 months	I150
ERS11976569	I150_3w	Infant sample 3 weeks	I150
ERS11976744	I150_6m	Infant sample 6 months	I150
ERS11976833	I155_12m	Infant sample 12 months	I155
ERS11976657	I155_3m	Infant sample 3 months	I155
ERS11976570	I155_3w	Infant sample 3 weeks	I155
ERS11976745	I155_6m	Infant sample 6 months	I155
ERS11976834	I166_12m	Infant sample 12 months	I166
ERS11976719	I166_3m	Infant sample 3 months	I166
ERS11976631	I166_3w	Infant sample 3 weeks	I166
ERS11976808	I166_6m	Infant sample 6 months	I166
ERS11976835	I168_12m	Infant sample 12 months	I168
ERS11976720	I168_3m	Infant sample 3 months	I168
ERS11976632	I168_3w	Infant sample 3 weeks	I168
ERS11976809	I168_6m	Infant sample 6 months	I168
ERS11976836	I171_12m	Infant sample 12 months	I171
ERS11976721	I171_3m	Infant sample 3 months	I171
ERS11976633	I171_3w	Infant sample 3 weeks	I171
ERS11976810	I171_6m	Infant sample 6 months	I171
ERS11976838	I194_12m	Infant sample 12 months	I194
ERS11976659	I194_3m	Infant sample 3 months	I194
ERS11976572	I194_3w	Infant sample 3 weeks	I194
ERS11976747	I194_6m	Infant sample 6 months	I194
ERS11976839	I196_12m	Infant sample 12 months	I196
ERS11976722	I196_3m	Infant sample 3 months	I196
ERS11976634	I196_3w	Infant sample 3 weeks	I196
ERS11976840	I217_12m	Infant sample 12 months	I217
ERS11976660	I217_3m	Infant sample 3 months	I217
ERS11976573	I217_3w	Infant sample 3 weeks	I217
ERS11976748	I217_6m	Infant sample 6 months	I217
ERS11976841	I219_12m	Infant sample 12 months	I219
ERS11976661	I219_3m	Infant sample 3 months	I219
ERS11976574	I219_3w	Infant sample 3 weeks	I219
ERS11976749	I219_6m	Infant sample 6 months	I219
ERS11976842	I220_12m	Infant sample 12 months	I220
ERS11976723	I220_3m	Infant sample 3 months	I220
ERS11976811	I220_6m	Infant sample 6 months	I220
ERS11976844	I225_12m	Infant sample 12 months	I225
ERS11976662	I225_3m	Infant sample 3 months	I225
ERS11976575	I225_3w	Infant sample 3 weeks	I225
ERS11976750	I225_6m	Infant sample 6 months	I225
ERS11976845	I234_12m	Infant sample 12 months	I234
ERS11976663	I234_3m	Infant sample 3 months	I234
ERS11976576	I234_3w	Infant sample 3 weeks	I234
ERS11976751	I234_6m	Infant sample 6 months	I234
ERS11976664	I268_3m	Infant sample 3 months	I268
ERS11976577	I268_3w	Infant sample 3 weeks	I268
ERS11976752	I268_6m	Infant sample 6 months	I268
ERS11976846	I269_12m	Infant sample 12 months	I269
ERS11976725	I269_3m	Infant sample 3 months	I269
ERS11976813	I269_6m	Infant sample 6 months	I269
ERS11976847	I271_12m	Infant sample 12 months	I271
ERS11976665	I271_3m	Infant sample 3 months	I271
ERS11976578	I271_3w	Infant sample 3 weeks	I271
ERS11976753	I271_6m	Infant sample 6 months	I271
ERS11976849	I285_12m	Infant sample 12 months	I285
ERS11976727	I285_3m	Infant sample 3 months	I285
ERS11976638	I285_3w	Infant sample 3 weeks	I285
ERS11976815	I285_6m	Infant sample 6 months	I285
ERS11976850	I290_12m	Infant sample 12 months	I290
ERS11976666	I290_3m	Infant sample 3 months	I290
ERS11976579	I290_3w	Infant sample 3 weeks	I290
ERS11976754	I290_6m	Infant sample 6 months	I290
ERS11976854	I340_12m	Infant sample 12 months	I340
ERS11976668	I340_3m	Infant sample 3 months	I340
ERS11976581	I340_3w	Infant sample 3 weeks	I340
ERS11976756	I340_6m	Infant sample 6 months	I340
ERS11976855	I342_12m	Infant sample 12 months	I342
ERS11976669	I342_3m	Infant sample 3 months	I342
ERS11976757	I342_6m	Infant sample 6 months	I342
ERS11976856	I345_12m	Infant sample 12 months	I345
ERS11976670	I345_3m	Infant sample 3 months	I345
ERS11976583	I345_3w	Infant sample 3 weeks	I345
ERS11976758	I345_6m	Infant sample 6 months	I345
ERS11976857	I352_12m	Infant sample 12 months	I352
ERS11976671	I352_3m	Infant sample 3 months	I352
ERS11976584	I352_3w	Infant sample 3 weeks	I352
ERS11976759	I352_6m	Infant sample 6 months	I352
ERS11976672	I364_3m	Infant sample 3 months	I364
ERS11976585	I364_3w	Infant sample 3 weeks	I364
ERS11976760	I364_6m	Infant sample 6 months	I364
ERS11976673	I384_3m	Infant sample 3 months	I384
ERS11976586	I384_3w	Infant sample 3 weeks	I384
ERS11976761	I384_6m	Infant sample 6 months	I384
ERS11976858	I392_12m	Infant sample 12 months	I392
ERS11976730	I392_3m	Infant sample 3 months	I392
ERS11976642	I392_3w	Infant sample 3 weeks	I392
ERS11976819	I392_6m	Infant sample 6 months	I392
ERS11976859	I395_12m	Infant sample 12 months	I395
ERS11976674	I395_3m	Infant sample 3 months	I395
ERS11976587	I395_3w	Infant sample 3 weeks	I395
ERS11976762	I395_6m	Infant sample 6 months	I395
ERS11976860	I404_12m	Infant sample 12 months	I404
ERS11976731	I404_3m	Infant sample 3 months	I404
ERS11976643	I404_3w	Infant sample 3 weeks	I404
ERS11976675	I405_3m	Infant sample 3 months	I405
ERS11976588	I405_3w	Infant sample 3 weeks	I405
ERS11976763	I405_6m	Infant sample 6 months	I405
ERS11976861	I411_12m	Infant sample 12 months	I411
ERS11976732	I411_3m	Infant sample 3 months	I411
ERS11976644	I411_3w	Infant sample 3 weeks	I411
ERS11976863	I427_12m	Infant sample 12 months	I427
ERS11976677	I427_3m	Infant sample 3 months	I427
ERS11976590	I427_3w	Infant sample 3 weeks	I427
ERS11976765	I427_6m	Infant sample 6 months	I427
ERS11976864	I438_12m	Infant sample 12 months	I438
ERS11976733	I438_3m	Infant sample 3 months	I438
ERS11976645	I438_3w	Infant sample 3 weeks	I438
ERS11976822	I438_6m	Infant sample 6 months	I438
ERS11976866	I500_12m	Infant sample 12 months	I500
ERS11976679	I500_3m	Infant sample 3 months	I500
ERS11976591	I500_3w	Infant sample 3 weeks	I500
ERS11976767	I500_6m	Infant sample 6 months	I500
ERS11976867	I507_12m	Infant sample 12 months	I507
ERS11976680	I507_3m	Infant sample 3 months	I507
ERS11976592	I507_3w	Infant sample 3 weeks	I507
ERS11976768	I507_6m	Infant sample 6 months	I507
ERS11976681	I510_3m	Infant sample 3 months	I510
ERS11976593	I510_3w	Infant sample 3 weeks	I510
ERS11976769	I510_6m	Infant sample 6 months	I510
ERS11976868	I512_12m	Infant sample 12 months	I512
ERS11976682	I512_3m	Infant sample 3 months	I512
ERS11976594	I512_3w	Infant sample 3 weeks	I512
ERS11976683	I515_3m	Infant sample 3 months	I515
ERS11976595	I515_3w	Infant sample 3 weeks	I515
ERS11976771	I515_6m	Infant sample 6 months	I515
ERS11976684	I516_3m	Infant sample 3 months	I516
ERS11976596	I516_3w	Infant sample 3 weeks	I516
ERS11976772	I516_6m	Infant sample 6 months	I516
ERS11976869	I526_12m	Infant sample 12 months	I526
ERS11976734	I526_3m	Infant sample 3 months	I526
ERS11976646	I526_3w	Infant sample 3 weeks	I526
ERS11976870	I544_12m	Infant sample 12 months	I544
ERS11976685	I544_3m	Infant sample 3 months	I544
ERS11976597	I544_3w	Infant sample 3 weeks	I544
ERS11976773	I544_6m	Infant sample 6 months	I544
ERS11976686	I547_3m	Infant sample 3 months	I547
ERS11976598	I547_3w	Infant sample 3 weeks	I547
ERS11976774	I547_6m	Infant sample 6 months	I547
ERS11976687	I556_3m	Infant sample 3 months	I556
ERS11976599	I556_3w	Infant sample 3 weeks	I556
ERS11976775	I556_6m	Infant sample 6 months	I556
ERS11976871	I560_12m	Infant sample 12 months	I560
ERS11976688	I560_3m	Infant sample 3 months	I560
ERS11976600	I560_3w	Infant sample 3 weeks	I560
ERS11976776	I560_6m	Infant sample 6 months	I560
ERS11976872	I567_12m	Infant sample 12 months	I567
ERS11976647	I567_3w	Infant sample 3 weeks	I567
ERS11976824	I567_6m	Infant sample 6 months	I567
ERS11976843	I59_12m	Infant sample 12 months	I59
ERS11976724	I59_3m	Infant sample 3 months	I59
ERS11976636	I59_3w	Infant sample 3 weeks	I59
ERS11976874	I610_12m	Infant sample 12 months	I610
ERS11976690	I610_3m	Infant sample 3 months	I610
ERS11976602	I610_3w	Infant sample 3 weeks	I610
ERS11976778	I610_6m	Infant sample 6 months	I610
ERS11976875	I658_12m	Infant sample 12 months	I658
ERS11976691	I658_3m	Infant sample 3 months	I658
ERS11976603	I658_3w	Infant sample 3 weeks	I658
ERS11976779	I658_6m	Infant sample 6 months	I658
ERS11976876	I664_12m	Infant sample 12 months	I664
ERS11976692	I664_3m	Infant sample 3 months	I664
ERS11976604	I664_3w	Infant sample 3 weeks	I664
ERS11976780	I664_6m	Infant sample 6 months	I664
ERS11976877	I668_12m	Infant sample 12 months	I668
ERS11976693	I668_3m	Infant sample 3 months	I668
ERS11976605	I668_3w	Infant sample 3 weeks	I668
ERS11976781	I668_6m	Infant sample 6 months	I668
ERS11976851	I67_12m	Infant sample 12 months	I67
ERS11976667	I67_3m	Infant sample 3 months	I67
ERS11976580	I67_3w	Infant sample 3 weeks	I67
ERS11976755	I67_6m	Infant sample 6 months	I67
ERS11976878	I697_12m	Infant sample 12 months	I697
ERS11976694	I697_3m	Infant sample 3 months	I697
ERS11976606	I697_3w	Infant sample 3 weeks	I697
ERS11976782	I697_6m	Infant sample 6 months	I697
ERS11976695	I726_3m	Infant sample 3 months	I726
ERS11976607	I726_3w	Infant sample 3 weeks	I726
ERS11976783	I726_6m	Infant sample 6 months	I726
ERS11976696	I729_3m	Infant sample 3 months	I729
ERS11976608	I729_3w	Infant sample 3 weeks	I729
ERS11976784	I729_6m	Infant sample 6 months	I729
ERS11976879	I732_12m	Infant sample 12 months	I732
ERS11976697	I732_3m	Infant sample 3 months	I732
ERS11976609	I732_3w	Infant sample 3 weeks	I732
ERS11976785	I732_6m	Infant sample 6 months	I732
ERS11976698	I741_3m	Infant sample 3 months	I741
ERS11976610	I741_3w	Infant sample 3 weeks	I741
ERS11976786	I741_6m	Infant sample 6 months	I741
ERS11976699	I760_3m	Infant sample 3 months	I760
ERS11976611	I760_3w	Infant sample 3 weeks	I760
ERS11976787	I760_6m	Infant sample 6 months	I760
ERS11976880	I763_12m	Infant sample 12 months	I763
ERS11976700	I763_3m	Infant sample 3 months	I763
ERS11976612	I763_3w	Infant sample 3 weeks	I763
ERS11976788	I763_6m	Infant sample 6 months	I763
ERS11976881	I770_12m	Infant sample 12 months	I770
ERS11976701	I770_3m	Infant sample 3 months	I770
ERS11976613	I770_3w	Infant sample 3 weeks	I770
ERS11976789	I770_6m	Infant sample 6 months	I770
ERS11976702	I772_3m	Infant sample 3 months	I772
ERS11976614	I772_3w	Infant sample 3 weeks	I772
ERS11976790	I772_6m	Infant sample 6 months	I772
ERS11976882	I791_12m	Infant sample 12 months	I791
ERS11976703	I791_3m	Infant sample 3 months	I791
ERS11976615	I791_3w	Infant sample 3 weeks	I791
ERS11976791	I791_6m	Infant sample 6 months	I791
ERS11976704	I798_3m	Infant sample 3 months	I798
ERS11976616	I798_3w	Infant sample 3 weeks	I798
ERS11976792	I798_6m	Infant sample 6 months	I798
ERS11976883	I813_12m	Infant sample 12 months	I813
ERS11976705	I813_3m	Infant sample 3 months	I813
ERS11976617	I813_3w	Infant sample 3 weeks	I813
ERS11976793	I813_6m	Infant sample 6 months	I813
ERS11976884	I826_12m	Infant sample 12 months	I826
ERS11976706	I826_3m	Infant sample 3 months	I826
ERS11976618	I826_3w	Infant sample 3 weeks	I826
ERS11976794	I826_6m	Infant sample 6 months	I826
ERS11976885	I838_12m	Infant sample 12 months	I838
ERS11976707	I838_3m	Infant sample 3 months	I838
ERS11976619	I838_3w	Infant sample 3 weeks	I838
ERS11976795	I838_6m	Infant sample 6 months	I838
ERS11976709	I852_3m	Infant sample 3 months	I852
ERS11976621	I852_3w	Infant sample 3 weeks	I852
ERS11976797	I852_6m	Infant sample 6 months	I852
ERS11976710	I863_3m	Infant sample 3 months	I863
ERS11976622	I863_3w	Infant sample 3 weeks	I863
ERS11976798	I863_6m	Infant sample 6 months	I863
ERS11976711	I885_3m	Infant sample 3 months	I885
ERS11976623	I885_3w	Infant sample 3 weeks	I885
ERS11976799	I885_6m	Infant sample 6 months	I885
ERS11976886	I898_12m	Infant sample 12 months	I898
ERS11976712	I898_3m	Infant sample 3 months	I898
ERS11976624	I898_3w	Infant sample 3 weeks	I898
ERS11976800	I898_6m	Infant sample 6 months	I898
ERS11976887	I911_12m	Infant sample 12 months	I911
ERS11976713	I911_3m	Infant sample 3 months	I911
ERS11976625	I911_3w	Infant sample 3 weeks	I911
ERS11976801	I911_6m	Infant sample 6 months	I911
ERS11976888	I923_12m	Infant sample 12 months	I923
ERS11976714	I923_3m	Infant sample 3 months	I923
ERS11976626	I923_3w	Infant sample 3 weeks	I923
ERS11976689	I94_3m	Infant sample 3 months	I94
ERS11976601	I94_3w	Infant sample 3 weeks	I94
ERS11976777	I94_6m	Infant sample 6 months	I94
ERS11976891	I953_12m	Infant sample 12 months	I953
ERS11976715	I953_3m	Infant sample 3 months	I953
ERS11976627	I953_3w	Infant sample 3 weeks	I953
ERS11976803	I953_6m	Infant sample 6 months	I953
ERS11976893	I992_12m	Infant sample 12 months	I992
ERS11976716	I992_3m	Infant sample 3 months	I992
ERS11976628	I992_3w	Infant sample 3 weeks	I992
ERS11976804	I992_6m	Infant sample 6 months	I992
ERS11977023	M1002_Preg	mother samples end of pregnancy	M1002
ERS11977024	M1028_Preg	mother samples end of pregnancy	M1028
ERS11977002	M104_Preg	mother samples end of pregnancy	M104
ERS11977048	M145_Preg	mother samples end of pregnancy	M145
ERS11976977	M152_Preg	mother samples end of pregnancy	M152
ERS11976979	M160_Preg	mother samples end of pregnancy	M160
ERS11976980	M165_Preg	mother samples end of pregnancy	M165
ERS11976981	M204_Preg	mother samples end of pregnancy	M204
ERS11977030	M206_Preg	mother samples end of pregnancy	M206
ERS11976982	M229_Preg	mother samples end of pregnancy	M229
ERS11976983	M244_Preg	mother samples end of pregnancy	M244
ERS11976984	M278_Preg	mother samples end of pregnancy	M278
ERS11977033	M279_Preg	mother samples end of pregnancy	M279
ERS11976985	M281_Preg	mother samples end of pregnancy	M281
ERS11977035	M295_Preg	mother samples end of pregnancy	M295
ERS11976987	M352_Preg	mother samples end of pregnancy	M352
ERS11976988	M355_Preg	mother samples end of pregnancy	M355
ERS11976989	M374_Preg	mother samples end of pregnancy	M374
ERS11976990	M394_Preg	mother samples end of pregnancy	M394
ERS11976991	M405_Preg	mother samples end of pregnancy	M405
ERS11976992	M415_Preg	mother samples end of pregnancy	M415
ERS11976993	M437_Preg	mother samples end of pregnancy	M437
ERS11976994	M517_Preg	mother samples end of pregnancy	M517
ERS11976995	M520_Preg	mother samples end of pregnancy	M520
ERS11976996	M522_Preg	mother samples end of pregnancy	M522
ERS11976997	M525_Preg	mother samples end of pregnancy	M525
ERS11976998	M526_Preg	mother samples end of pregnancy	M526
ERS11976999	M557_Preg	mother samples end of pregnancy	M557
ERS11977000	M566_Preg	mother samples end of pregnancy	M566
ERS11977001	M570_Preg	mother samples end of pregnancy	M570
ERS11977003	M678_Preg	mother samples end of pregnancy	M678
ERS11977004	M707_Preg	mother samples end of pregnancy	M707
ERS11977005	M736_Preg	mother samples end of pregnancy	M736
ERS11977006	M739_Preg	mother samples end of pregnancy	M739
ERS11977007	M742_Preg	mother samples end of pregnancy	M742
ERS11977008	M751_Preg	mother samples end of pregnancy	M751
ERS11976986	M77_Preg	mother samples end of pregnancy	M77
ERS11977009	M770_Preg	mother samples end of pregnancy	M770
ERS11977010	M773_Preg	mother samples end of pregnancy	M773
ERS11977011	M782_Preg	mother samples end of pregnancy	M782
ERS11977012	M801_Preg	mother samples end of pregnancy	M801
ERS11977013	M808_Preg	mother samples end of pregnancy	M808
ERS11977014	M823_Preg	mother samples end of pregnancy	M823
ERS11977015	M836_Preg	mother samples end of pregnancy	M836
ERS11977017	M862_Preg	mother samples end of pregnancy	M862
ERS11977018	M873_Preg	mother samples end of pregnancy	M873
ERS11977019	M895_Preg	mother samples end of pregnancy	M895
ERS11977020	M908_Preg	mother samples end of pregnancy	M908
ERS11977021	M933_Preg	mother samples end of pregnancy	M933
ERS11977022	M963_Preg	mother samples end of pregnancy	M963
