# Supplementary material for: Bacteroides abundance drives birth mode dependent infant gut microbiota developmental trajectories
Source: Front Microbiol. 2022 Oct 6;13:953475. doi: 10.3389/fmicb.2022.953475 (PMC9583133; doi:10.3389/fmicb.2022.953475)
Supplement: Supplementary file 5 [file Data_Sheet_5.XLSX]

## Sheet: Bacterial family
Family	Time point	Comparison	test	FDR corrected p-value
Bacteroidaceae	B1	Trajectory 1 ~ Trajectory 2	Pair-wise wilcox	0.000486
Bacteroidaceae	B1	Trajectory 1 ~ Intermediary trajectory	Pair-wise wilcox	8.37e-06
Bacteroidaceae	B1	Trajectory 2 ~ Intermediary trajectory	Pair-wise wilcox	0.075
Bacteroidaceae	B4	Trajectory 1 ~ Trajectory 2	Pair-wise wilcox	0.000486
Bacteroidaceae	B4	Trajectory 1 ~ Intermediary trajectory	Pair-wise wilcox	1.63e-06
Bacteroidaceae	B4	Trajectory 2 ~ Intermediary trajectory	Pair-wise wilcox	0.074
Bacteroidaceae	B5	Trajectory 1 ~ Trajectory 2	Pair-wise wilcox	1.7e-05
Bacteroidaceae	B5	Trajectory 1 ~ Intermediary trajectory	Pair-wise wilcox	1.03e-06
Bacteroidaceae	B5	Trajectory 2 ~ Intermediary trajectory	Pair-wise wilcox	0.022
Bacteroidaceae	B7	Trajectory 1 ~ Trajectory 2	Pair-wise wilcox	3.39e-05
Bacteroidaceae	B7	Trajectory 1 ~ Intermediary trajectory	Pair-wise wilcox	0.000314
Bacteroidaceae	B7	Trajectory 2 ~ Intermediary trajectory	Pair-wise wilcox	0.003
Clostridiaceae	B1	Trajectory 1 ~ Trajectory 2	Pair-wise wilcox	0.021
Clostridiaceae	B1	Trajectory 1 ~ Intermediary trajectory	Pair-wise wilcox	0.003
Clostridiaceae	B1	Trajectory 2 ~ Intermediary trajectory	Pair-wise wilcox	0.195
Clostridiaceae	B4	Trajectory 1 ~ Trajectory 2	Pair-wise wilcox	0.159
Clostridiaceae	B4	Trajectory 1 ~ Intermediary trajectory	Pair-wise wilcox	0.048
Clostridiaceae	B4	Trajectory 2 ~ Intermediary trajectory	Pair-wise wilcox	0.521
Clostridiaceae	B5	Trajectory 1 ~ Trajectory 2	Pair-wise wilcox	0.002
Clostridiaceae	B5	Trajectory 1 ~ Intermediary trajectory	Pair-wise wilcox	0.000804
Clostridiaceae	B5	Trajectory 2 ~ Intermediary trajectory	Pair-wise wilcox	0.216
Clostridiaceae	B7	Trajectory 1 ~ Trajectory 2	Pair-wise wilcox	0.013
Clostridiaceae	B7	Trajectory 1 ~ Intermediary trajectory	Pair-wise wilcox	0.041
Clostridiaceae	B7	Trajectory 2 ~ Intermediary trajectory	Pair-wise wilcox	0.157
Bifidobacteriaceae	B1	Trajectory 1 ~ Trajectory 2	Pair-wise wilcox	0.182
Bifidobacteriaceae	B1	Trajectory 1 ~ Intermediary trajectory	Pair-wise wilcox	0.054
Bifidobacteriaceae	B1	Trajectory 2 ~ Intermediary trajectory	Pair-wise wilcox	0.476
Bifidobacteriaceae	B4	Trajectory 1 ~ Trajectory 2	Pair-wise wilcox	0.768
Bifidobacteriaceae	B4	Trajectory 1 ~ Intermediary trajectory	Pair-wise wilcox	0.768
Bifidobacteriaceae	B4	Trajectory 2 ~ Intermediary trajectory	Pair-wise wilcox	0.768
Bifidobacteriaceae	B5	Trajectory 1 ~ Trajectory 2	Pair-wise wilcox	0.975
Bifidobacteriaceae	B5	Trajectory 1 ~ Intermediary trajectory	Pair-wise wilcox	0.81
Bifidobacteriaceae	B5	Trajectory 2 ~ Intermediary trajectory	Pair-wise wilcox	0.825
Bifidobacteriaceae	B7	Trajectory 1 ~ Trajectory 2	Pair-wise wilcox	0.24
Bifidobacteriaceae	B7	Trajectory 1 ~ Intermediary trajectory	Pair-wise wilcox	0.789
Bifidobacteriaceae	B7	Trajectory 2 ~ Intermediary trajectory	Pair-wise wilcox	0.564
Enterobacteriaceae	B1	Trajectory 1 ~ Trajectory 2	Pair-wise wilcox	0.089
Enterobacteriaceae	B1	Trajectory 1 ~ Intermediary trajectory	Pair-wise wilcox	0.957
Enterobacteriaceae	B1	Trajectory 2 ~ Intermediary trajectory	Pair-wise wilcox	0.089
Enterobacteriaceae	B4	Trajectory 1 ~ Trajectory 2	Pair-wise wilcox	0.274
Enterobacteriaceae	B4	Trajectory 1 ~ Intermediary trajectory	Pair-wise wilcox	0.274
Enterobacteriaceae	B4	Trajectory 2 ~ Intermediary trajectory	Pair-wise wilcox	0.274
Enterobacteriaceae	B5	Trajectory 1 ~ Trajectory 2	Pair-wise wilcox	0.437
Enterobacteriaceae	B5	Trajectory 1 ~ Intermediary trajectory	Pair-wise wilcox	0.055
Enterobacteriaceae	B5	Trajectory 2 ~ Intermediary trajectory	Pair-wise wilcox	0.054
Enterobacteriaceae	B7	Trajectory 1 ~ Trajectory 2	Pair-wise wilcox	0.405
Enterobacteriaceae	B7	Trajectory 1 ~ Intermediary trajectory	Pair-wise wilcox	0.405
Enterobacteriaceae	B7	Trajectory 2 ~ Intermediary trajectory	Pair-wise wilcox	0.441
Lachnospiraceae	B1	Trajectory 1 ~ Trajectory 2	Pair-wise wilcox	0.874
Lachnospiraceae	B1	Trajectory 1 ~ Intermediary trajectory	Pair-wise wilcox	0.055
Lachnospiraceae	B1	Trajectory 2 ~ Intermediary trajectory	Pair-wise wilcox	0.21
Lachnospiraceae	B4	Trajectory 1 ~ Trajectory 2	Pair-wise wilcox	0.75
Lachnospiraceae	B4	Trajectory 1 ~ Intermediary trajectory	Pair-wise wilcox	0.684
Lachnospiraceae	B4	Trajectory 2 ~ Intermediary trajectory	Pair-wise wilcox	0.684
Lachnospiraceae	B5	Trajectory 1 ~ Trajectory 2	Pair-wise wilcox	0.828
Lachnospiraceae	B5	Trajectory 1 ~ Intermediary trajectory	Pair-wise wilcox	0.729
Lachnospiraceae	B5	Trajectory 2 ~ Intermediary trajectory	Pair-wise wilcox	0.729
Lachnospiraceae	B7	Trajectory 1 ~ Trajectory 2	Pair-wise wilcox	0.128
Lachnospiraceae	B7	Trajectory 1 ~ Intermediary trajectory	Pair-wise wilcox	0.27
Lachnospiraceae	B7	Trajectory 2 ~ Intermediary trajectory	Pair-wise wilcox	0.236
Oscillospiraceae	B1	Trajectory 1 ~ Trajectory 2	Pair-wise wilcox	0.679
Oscillospiraceae	B1	Trajectory 1 ~ Intermediary trajectory	Pair-wise wilcox	0.436
Oscillospiraceae	B1	Trajectory 2 ~ Intermediary trajectory	Pair-wise wilcox	0.436
Oscillospiraceae	B4	Trajectory 1 ~ Trajectory 2	Pair-wise wilcox	0.642
Oscillospiraceae	B4	Trajectory 1 ~ Intermediary trajectory	Pair-wise wilcox	0.564
Oscillospiraceae	B4	Trajectory 2 ~ Intermediary trajectory	Pair-wise wilcox	0.564
Oscillospiraceae	B5	Trajectory 1 ~ Trajectory 2	Pair-wise wilcox	0.851
Oscillospiraceae	B5	Trajectory 1 ~ Intermediary trajectory	Pair-wise wilcox	0.851
Oscillospiraceae	B5	Trajectory 2 ~ Intermediary trajectory	Pair-wise wilcox	0.851
Oscillospiraceae	B7	Trajectory 1 ~ Trajectory 2	Pair-wise wilcox	0.454
Oscillospiraceae	B7	Trajectory 1 ~ Intermediary trajectory	Pair-wise wilcox	0.537
Oscillospiraceae	B7	Trajectory 2 ~ Intermediary trajectory	Pair-wise wilcox	0.454
Veillonellaceae	B1	Trajectory 1 ~ Trajectory 2	Pair-wise wilcox	0.322
Veillonellaceae	B1	Trajectory 1 ~ Intermediary trajectory	Pair-wise wilcox	0.111
Veillonellaceae	B1	Trajectory 2 ~ Intermediary trajectory	Pair-wise wilcox	0.932
Veillonellaceae	B4	Trajectory 1 ~ Trajectory 2	Pair-wise wilcox	0.332
Veillonellaceae	B4	Trajectory 1 ~ Intermediary trajectory	Pair-wise wilcox	0.058
Veillonellaceae	B4	Trajectory 2 ~ Intermediary trajectory	Pair-wise wilcox	0.55
Veillonellaceae	B5	Trajectory 1 ~ Trajectory 2	Pair-wise wilcox	0.21
Veillonellaceae	B5	Trajectory 1 ~ Intermediary trajectory	Pair-wise wilcox	0.748
Veillonellaceae	B5	Trajectory 2 ~ Intermediary trajectory	Pair-wise wilcox	0.21
Veillonellaceae	B7	Trajectory 1 ~ Trajectory 2	Pair-wise wilcox	0.054
Veillonellaceae	B7	Trajectory 1 ~ Intermediary trajectory	Pair-wise wilcox	1
Veillonellaceae	B7	Trajectory 2 ~ Intermediary trajectory	Pair-wise wilcox	0.16

## Sheet: Transition
Distance	Time point transition	Comparison	test	FDR corrected p-value
Jaccard	B1 to B4	Trajectory 1 ~ Intermediary trajectory	Pair-wise wilcox	0.04
Jaccard	B1 to B4	Trajectory 1 ~ Trajectory 2	Pair-wise wilcox	0.115
Jaccard	B1 to B4	Trajectory 2 ~ Intermediary trajectory	Pair-wise wilcox	0.00018
Jaccard	B4 to B5	Trajectory 1 ~ Intermediary trajectory	Pair-wise wilcox	4.8e-07
Jaccard	B4 to B5	Trajectory 1 ~ Trajectory 2	Pair-wise wilcox	0.322
Jaccard	B4 to B5	Trajectory 2 ~ Intermediary trajectory	Pair-wise wilcox	1.38e-07
Jaccard	B5 to B7	Trajectory 1 ~ Intermediary trajectory	Pair-wise wilcox	0.003
Jaccard	B5 to B7	Trajectory 1 ~ Trajectory 2	Pair-wise wilcox	0.244
Jaccard	B5 to B7	Trajectory 2 ~ Intermediary trajectory	Pair-wise wilcox	0.000424

## Sheet: Alpha-diversity
Distance	Time point	Comparison	test	FDR corrected p-value
Shannon	B1	Trajectory 1 ~ Trajectory 2	Pair-wise Wilcox	0.69
Shannon	B1	Trajectory 1 ~ Intermediary trajectory	Pair-wise Wilcox	0.35
Shannon	B1	Trajectory 2 ~ Intermediary trajectory	Pair-wise Wilcox	0.93
Shannon	B4	Trajectory 1 ~ Trajectory 2	Pair-wise Wilcox	0.56
Shannon	B4	Trajectory 1 ~ Intermediary trajectory	Pair-wise Wilcox	0.87
Shannon	B4	Trajectory 2 ~ Intermediary trajectory	Pair-wise Wilcox	0.51
Shannon	B5	Trajectory 1 ~ Trajectory 2	Pair-wise Wilcox	0.83
Shannon	B5	Trajectory 1 ~ Intermediary trajectory	Pair-wise Wilcox	0.71
Shannon	B5	Trajectory 2 ~ Intermediary trajectory	Pair-wise Wilcox	0.69
Shannon	B7	Trajectory 1 ~ Trajectory 2	Pair-wise Wilcox	0.14
Shannon	B7	Trajectory 1 ~ Intermediary trajectory	Pair-wise Wilcox	0.67
Shannon	B7	Trajectory 2 ~ Intermediary trajectory	Pair-wise Wilcox	0.12

## Sheet: Association factors
Variable	Definition	Data type	test	FDR corrected p-value
				All infants	C-Section infants	VD infants
Mode of delivery	Delivery mode for the infant	Categorical	Fisher	0.005997
IAP exposure	Intrapartum antibiotics were given at delivery	Boolean	Fisher	0.023988	NA*	1	*All CS birth involved Intra-partum antibiotics
antibiotic exposures	Infant received antibiotic treatments in the 2 first year	Boolean	Fisher	1	1	1
Breastfeeding length	Total time of breastfeeding (exclusive or partial) over the 2 first year of life	Categorical	Fisher	1	1	1
Exclusive breastfeeding length	Total time of exclusive breastfeeding over the 2 first year of life	Categorical	Fisher	1	1	1
Solid food	Age of starting solid foods	Categorical	Fisher	1	0.8424	1
Siblings	The infant has siblings	Boolean	Fisher	1	1	1
