# Supplementary material for: Bacteroides abundance drives birth mode dependent infant gut microbiota developmental trajectories
Source: Front Microbiol. 2022 Oct 6;13:953475. doi: 10.3389/fmicb.2022.953475 (PMC9583133; doi:10.3389/fmicb.2022.953475)
Supplement: Supplementary file 6 [file Data_Sheet_6.XLSX]

## Sheet: Supplemental_File6
ENA subject ID	Birth Mode	Intrapartum antibiotics	Bacteroidaceae relative abundance at 3 weeks	Bacteroides VD group at 3 weeks	Cluster	Bacteroidaceae relative abundance at 3 months	Cluster	Bacteroidaceae relative abundance at 6 months	Cluster	Bacteroidaceae relative abundance at 12 months	Cluster	Complete sampling	Trajectory
I516	C-section	TRUE	2.03625e-05	NA	Cluster 3w-2	1.74193e-06	Cluster 3m-2	8.94348e-06	Cluster 6m-2	NA	NA	FALSE	NA
I772	C-section	TRUE	2.29025e-05	NA	Cluster 3w-2	0	Cluster 3m-2	2.51644e-06	Cluster 6m-2	NA	NA	FALSE	NA
I726	C-section	TRUE	4.88432e-05	NA	Cluster 3w-2	7.63691e-06	Cluster 3m-2	8.71141e-05	Cluster 6m-2	NA	NA	FALSE	NA
I863	C-section	TRUE	0.000298561	NA	Cluster 3w-2	0.000283113	Cluster 3m-2	0.000187546	Cluster 6m-2	NA	NA	FALSE	NA
I512	C-section	TRUE	0.000299284	NA	Cluster 3w-2	6.97387e-05	Cluster 3m-2	NA	NA	0.00043759	Cluster 1y-2	FALSE	NA
I94	C-section	TRUE	6.38293e-06	NA	Cluster 3w-2	0.0068676	Cluster 3m-1	0.0343996	Cluster 6m-1	NA	NA	FALSE	NA
I547	C-section	TRUE	0.000129139	NA	Cluster 3w-2	0.000108969	Cluster 3m-2	0.0534695	Cluster 6m-1	NA	NA	FALSE	NA
I59	C-section	TRUE	0.00439681	NA	Cluster 3w-1	0.00172117	Cluster 3m-2	NA	NA	0.000440622	Cluster 1y-2	FALSE	NA
I411	C-section	TRUE	0.00920207	NA	Cluster 3w-1	0.35112	Cluster 3m-1	NA	NA	3.41865e-05	Cluster 1y-2	FALSE	NA
I342	C-section	TRUE	NA	NA	NA	0.211923	Cluster 3m-1	2.76074e-05	Cluster 6m-2	0.000515069	Cluster 1y-2	FALSE	NA
I1018	Vaginal	FALSE	0.000623312	Depleted	Cluster 3w-1	0.000156555	Cluster 3m-1	0.00608151	Cluster 6m-1	NA	NA	FALSE	NA
I404	Vaginal	TRUE	0.00612841	Depleted	Cluster 3w-1	0.00208198	Cluster 3m-1	NA	NA	0.150571	Cluster 1y-1	FALSE	NA
I567	Vaginal	TRUE	0.0100093	Present	Cluster 3w-1	NA	NA	0.230433	Cluster 6m-1	0.301526	Cluster 1y-1	FALSE	NA
I405	Vaginal	TRUE	0.0143	Present	Cluster 3w-1	0.00964029	Cluster 3m-1	0.0574886	Cluster 6m-1	NA	NA	FALSE	NA
I364	Vaginal	FALSE	0.0268845	Present	Cluster 3w-1	0.383262	Cluster 3m-1	0.568902	Cluster 6m-1	NA	NA	FALSE	NA
I515	Vaginal	FALSE	0.0271516	Present	Cluster 3w-1	0.0101465	Cluster 3m-1	0.104001	Cluster 6m-1	NA	NA	FALSE	NA
I741	Vaginal	FALSE	0.267708	Present	Cluster 3w-1	0.570562	Cluster 3m-1	0.833128	Cluster 6m-1	NA	NA	FALSE	NA
I150	Vaginal	FALSE	0.310611	Present	Cluster 3w-1	0.0119318	Cluster 3m-1	0.0402183	Cluster 6m-1	NA	NA	FALSE	NA
I923	Vaginal	FALSE	0.343369	Present	Cluster 3w-1	0.544419	Cluster 3m-1	NA	NA	0.51279	Cluster 1y-1	FALSE	NA
I526	Vaginal	TRUE	0.356345	Present	Cluster 3w-1	0.0459962	Cluster 3m-1	NA	NA	0.587177	Cluster 1y-1	FALSE	NA
I852	Vaginal	FALSE	0.447693	Present	Cluster 3w-1	0.683577	Cluster 3m-1	0.143556	Cluster 6m-1	NA	NA	FALSE	NA
I384	Vaginal	FALSE	0.465173	Present	Cluster 3w-1	0.400875	Cluster 3m-1	0.150388	Cluster 6m-1	NA	NA	FALSE	NA
I556	Vaginal	TRUE	0.511533	Present	Cluster 3w-1	0.523895	Cluster 3m-1	0.103401	Cluster 6m-1	NA	NA	FALSE	NA
I220	Vaginal	FALSE	NA	NA	NA	0.279595	Cluster 3m-1	0.470846	Cluster 6m-1	0.444685	Cluster 1y-1	FALSE	NA
I269	Vaginal	TRUE	NA	NA	NA	0.00814118	Cluster 3m-1	0.0283726	Cluster 6m-1	0.0426989	Cluster 1y-1	FALSE	NA
I798	Vaginal	FALSE	0	Depleted	Cluster 3w-2	1.90263e-05	Cluster 3m-2	7.22287e-05	Cluster 6m-2	NA	NA	FALSE	NA
I268	Vaginal	FALSE	1.76878e-06	Depleted	Cluster 3w-2	9.36698e-06	Cluster 3m-2	0.000118885	Cluster 6m-2	NA	NA	FALSE	NA
I885	Vaginal	TRUE	6.21157e-06	Depleted	Cluster 3w-2	0.000104912	Cluster 3m-2	1.03688e-05	Cluster 6m-2	NA	NA	FALSE	NA
I760	Vaginal	TRUE	0.000258933	Depleted	Cluster 3w-2	7.75072e-07	Cluster 3m-2	0.000233537	Cluster 6m-2	NA	NA	FALSE	NA
I510	Vaginal	TRUE	0.000635838	Depleted	Cluster 3w-1	0	Cluster 3m-2	3.80071e-05	Cluster 6m-2	NA	NA	FALSE	NA
I196	Vaginal	TRUE	0.00654993	Depleted	Cluster 3w-1	0.0198429	Cluster 3m-1	NA	NA	0.000456094	Cluster 1y-2	FALSE	NA
I729	Vaginal	TRUE	0.0259574	Present	Cluster 3w-1	3.56201e-05	Cluster 3m-2	0.000622258	Cluster 6m-2	NA	NA	FALSE	NA
I352	C-section	TRUE	0	NA	Cluster 3w-2	0	Cluster 3m-2	0	Cluster 6m-2	9.33713e-05	Cluster 1y-2	TRUE	Trajectory 2
I992	C-section	TRUE	1.23915e-06	NA	Cluster 3w-2	4.62736e-05	Cluster 3m-2	0.000145244	Cluster 6m-2	0.00010432	Cluster 1y-2	TRUE	Trajectory 2
I826	C-section	TRUE	2.31976e-05	NA	Cluster 3w-2	0.000206285	Cluster 3m-2	0.000191835	Cluster 6m-2	0.000373826	Cluster 1y-2	TRUE	Trajectory 2
I763	C-section	TRUE	7.35205e-06	NA	Cluster 3w-2	0.290703	Cluster 3m-1	0.0227698	Cluster 6m-1	0.423064	Cluster 1y-1	TRUE	Intermediary
I658	C-section	TRUE	9.6376e-06	NA	Cluster 3w-2	8.64558e-05	Cluster 3m-2	8.92026e-06	Cluster 6m-2	0.000763688	Cluster 1y-1	TRUE	Intermediary
I340	C-section	TRUE	1.74681e-05	NA	Cluster 3w-2	7.20635e-06	Cluster 3m-2	1.13742e-05	Cluster 6m-2	0.0538692	Cluster 1y-1	TRUE	Intermediary
I544	C-section	TRUE	2.07496e-05	NA	Cluster 3w-2	0	Cluster 3m-2	0.000142778	Cluster 6m-1	9.5939e-05	Cluster 1y-2	TRUE	Intermediary
I911	C-section	TRUE	2.84104e-05	NA	Cluster 3w-2	0.000110325	Cluster 3m-2	0.00116364	Cluster 6m-1	0.00279912	Cluster 1y-1	TRUE	Intermediary
I697	C-section	TRUE	4.47921e-05	NA	Cluster 3w-2	3.06433e-05	Cluster 3m-2	0.208986	Cluster 6m-1	0.163815	Cluster 1y-1	TRUE	Intermediary
I285	C-section	TRUE	0.00265006	NA	Cluster 3w-1	0.0036073	Cluster 3m-2	0.00533277	Cluster 6m-1	0.000821287	Cluster 1y-2	TRUE	Intermediary
I131	C-section	TRUE	0.00392471	NA	Cluster 3w-2	0.00444513	Cluster 3m-2	0.49182	Cluster 6m-1	0.000231494	Cluster 1y-2	TRUE	Intermediary
I166	C-section	TRUE	0.00722349	NA	Cluster 3w-1	0.015969	Cluster 3m-1	0.00588122	Cluster 6m-1	0.00256513	Cluster 1y-2	TRUE	Intermediary
I168	C-section	TRUE	0.00860762	NA	Cluster 3w-2	0.00649172	Cluster 3m-1	0.0100356	Cluster 6m-1	0.00366391	Cluster 1y-1	TRUE	Intermediary
I813	Vaginal	FALSE	0.00377734	Depleted	Cluster 3w-1	0.164796	Cluster 3m-1	0.389218	Cluster 6m-1	0.182355	Cluster 1y-1	TRUE	Trajectory 1
I664	Vaginal	TRUE	0.0138354	Present	Cluster 3w-1	0.385591	Cluster 3m-1	0.357985	Cluster 6m-1	0.156736	Cluster 1y-1	TRUE	Trajectory 1
I135	Vaginal	FALSE	0.0476888	Present	Cluster 3w-1	0.216836	Cluster 3m-1	0.527006	Cluster 6m-1	0.298555	Cluster 1y-1	TRUE	Trajectory 1
I217	Vaginal	TRUE	0.0671624	Present	Cluster 3w-1	0.52267	Cluster 3m-1	0.0169003	Cluster 6m-1	0.0874545	Cluster 1y-1	TRUE	Trajectory 1
I345	Vaginal	FALSE	0.0877788	Present	Cluster 3w-1	0.7702	Cluster 3m-1	0.468414	Cluster 6m-1	0.262038	Cluster 1y-1	TRUE	Trajectory 1
I507	Vaginal	FALSE	0.0990689	Present	Cluster 3w-1	0.101867	Cluster 3m-1	0.355941	Cluster 6m-1	0.2371	Cluster 1y-1	TRUE	Trajectory 1
I610	Vaginal	FALSE	0.108899	Present	Cluster 3w-1	0.396388	Cluster 3m-1	0.385736	Cluster 6m-1	0.225449	Cluster 1y-1	TRUE	Trajectory 1
I560	Vaginal	FALSE	0.112784	Present	Cluster 3w-1	0.0634133	Cluster 3m-1	0.890088	Cluster 6m-1	0.0898443	Cluster 1y-1	TRUE	Trajectory 1
I791	Vaginal	FALSE	0.116521	Present	Cluster 3w-1	0.746958	Cluster 3m-1	0.284805	Cluster 6m-1	0.273662	Cluster 1y-1	TRUE	Trajectory 1
I142	Vaginal	FALSE	0.125036	Present	Cluster 3w-1	0.560639	Cluster 3m-1	0.508938	Cluster 6m-1	0.519264	Cluster 1y-1	TRUE	Trajectory 1
I219	Vaginal	FALSE	0.307266	Present	Cluster 3w-1	0.262137	Cluster 3m-1	0.69812	Cluster 6m-1	0.270375	Cluster 1y-1	TRUE	Trajectory 1
I234	Vaginal	FALSE	0.309209	Present	Cluster 3w-1	0.309144	Cluster 3m-1	0.29968	Cluster 6m-1	0.351979	Cluster 1y-1	TRUE	Trajectory 1
I732	Vaginal	TRUE	0.315284	Present	Cluster 3w-1	0.654506	Cluster 3m-1	0.0965325	Cluster 6m-1	0.41476	Cluster 1y-1	TRUE	Trajectory 1
I225	Vaginal	FALSE	0.323551	Present	Cluster 3w-1	0.357972	Cluster 3m-1	0.168679	Cluster 6m-1	0.158083	Cluster 1y-1	TRUE	Trajectory 1
I392	Vaginal	TRUE	0.418628	Present	Cluster 3w-1	0.526921	Cluster 3m-1	0.282517	Cluster 6m-1	0.458745	Cluster 1y-1	TRUE	Trajectory 1
I427	Vaginal	FALSE	0.433142	Present	Cluster 3w-1	0.710079	Cluster 3m-1	0.287801	Cluster 6m-1	0.236646	Cluster 1y-1	TRUE	Trajectory 1
I171	Vaginal	FALSE	0.492703	Present	Cluster 3w-1	0.777725	Cluster 3m-1	0.415546	Cluster 6m-1	0.256904	Cluster 1y-1	TRUE	Trajectory 1
I438	Vaginal	TRUE	0.527422	Present	Cluster 3w-1	0.0547648	Cluster 3m-1	0.58814	Cluster 6m-1	0.28704	Cluster 1y-1	TRUE	Trajectory 1
I67	Vaginal	TRUE	0.776504	Present	Cluster 3w-1	0.696461	Cluster 3m-1	0.487109	Cluster 6m-1	0.631063	Cluster 1y-1	TRUE	Trajectory 1
I500	Vaginal	FALSE	8.0728e-06	Depleted	Cluster 3w-2	3.06411e-05	Cluster 3m-2	6.59341e-05	Cluster 6m-2	0.00028649	Cluster 1y-2	TRUE	Trajectory 2
I395	Vaginal	TRUE	1.97351e-05	Depleted	Cluster 3w-2	4.39284e-05	Cluster 3m-2	2.03192e-05	Cluster 6m-2	0.00016855	Cluster 1y-2	TRUE	Trajectory 2
I898	Vaginal	FALSE	0.000135716	Depleted	Cluster 3w-2	4.44983e-05	Cluster 3m-2	9.64208e-05	Cluster 6m-2	0.000500838	Cluster 1y-2	TRUE	Trajectory 2
I194	Vaginal	TRUE	2.32944e-05	Depleted	Cluster 3w-2	9.78371e-07	Cluster 3m-2	0.00276921	Cluster 6m-1	0.51992	Cluster 1y-1	TRUE	Intermediary
I953	Vaginal	FALSE	5.8984e-05	Depleted	Cluster 3w-2	8.1985e-05	Cluster 3m-2	0.00024049	Cluster 6m-2	0.108886	Cluster 1y-1	TRUE	Intermediary
I271	Vaginal	TRUE	5.90454e-05	Depleted	Cluster 3w-2	0.0131915	Cluster 3m-1	4.59862e-05	Cluster 6m-2	0.000371173	Cluster 1y-2	TRUE	Intermediary
I1057	Vaginal	FALSE	6.11949e-05	Depleted	Cluster 3w-2	8.26839e-05	Cluster 3m-2	0.000315278	Cluster 6m-2	0.17597	Cluster 1y-1	TRUE	Intermediary
I155	Vaginal	FALSE	0.000116088	Depleted	Cluster 3w-2	0.171423	Cluster 3m-1	0.82171	Cluster 6m-1	0.0528425	Cluster 1y-1	TRUE	Intermediary
I1067	Vaginal	FALSE	0.000133105	Depleted	Cluster 3w-2	0.000201031	Cluster 3m-2	0.257167	Cluster 6m-1	0.117317	Cluster 1y-1	TRUE	Intermediary
I770	Vaginal	FALSE	0.000242935	Depleted	Cluster 3w-2	0.000121377	Cluster 3m-2	1.39027e-05	Cluster 6m-2	0.100898	Cluster 1y-1	TRUE	Intermediary
I668	Vaginal	TRUE	0.000676429	Depleted	Cluster 3w-1	0.236183	Cluster 3m-1	0.0128053	Cluster 6m-2	0.251882	Cluster 1y-1	TRUE	Intermediary
I132	Vaginal	TRUE	0.00472189	Depleted	Cluster 3w-2	0.010026	Cluster 3m-2	0.00915823	Cluster 6m-1	0.265031	Cluster 1y-1	TRUE	Intermediary
I838	Vaginal	TRUE	0.298801	Present	Cluster 3w-1	4.9039e-05	Cluster 3m-2	6.89902e-05	Cluster 6m-2	0.000214845	Cluster 1y-2	TRUE	Intermediary
I290	Vaginal	FALSE	0.345401	Present	Cluster 3w-1	0.0856603	Cluster 3m-1	0.000783322	Cluster 6m-2	0.0455496	Cluster 1y-1	TRUE	Intermediary
